# Supplementary material for: Comparative proteome analysis reveals conserved and specific adaptation patterns of Staphylococcus aureus after internalization by different types of human non-professional phagocytic host cells
Source: Front Microbiol. 2014 Aug 1;5:392. doi: 10.3389/fmicb.2014.00392 (PMC4117987; doi:10.3389/fmicb.2014.00392)
Supplement: Supplementary file 2 [file Table1.XLSX]

## Sheet: #norm_on_non_ad_final_data_stap
LOCUS	Gene name	Description	A549_nonad	A549_2.5h	A549_6.5h	S9_nonad	S9_2.5h	S9_6.5h	HEK_nonad	HEK_2.5h	HEK_6.5h
SAOUHSC_00001	dnaA	chromosomal replication initiator protein DnaA	1	1.8347	1.04442	1	1.10223	0.87874	1	1.12018	1.22132
SAOUHSC_00002	dnaN	DNA polymerase III, beta subunit	1	0.892956	1.27435	1	1.05204	1.30441	1	0.816716	1.34766
SAOUHSC_00003	YaaA	S4 region, YaaA	1	5.34091	6.38284	1	8.61852	1.25996	1	32.8803	1.84253
SAOUHSC_00004	recF	DNA replication and repair protein, putative	1	0.575954	0.249686	1	0.850625	0.357311	1	15.3699	15.4351
SAOUHSC_00005	gyrB	DNA gyrase, B subunit	1	1.3768	1.42382	1	2.10016	1.0295	1	1.56717	0.984446
SAOUHSC_00006	gyrA	DNA gyrase, A subunit	1	1.48908	1.45726	1	1.17046	1.40781	1	1.46548	1.50007
SAOUHSC_00007	nnrD	YjeF-related protein	1	0.744816	0.942224	1	0.471525	0.586206	1	3.28066	1.71462
SAOUHSC_00008	hutH	histidine ammonia-lyase	1	0.288936	0.844188	1	0.464842	7.37742	1	0.293057	1.43101
SAOUHSC_00009	serS	seryl-tRNA synthetase	1	1.09666	1.38335	1	0.81239	1.51944	1	0.885501	1.7185
SAOUHSC_00015	yybT	DHH family protein	1	2.20628	1.72599	1	1.16174	0.648043	1	1.62079	0.449346
SAOUHSC_00017	rplI	ribosomal protein L9	1	0.399752	0.3785	1	0.485364	0.345829	1	0.512283	0.448794
SAOUHSC_00018	dnaC	replicative DNA helicase	1	0.870814	0.595286	1	0.956785	0.561287	1	1.09445	0.616064
SAOUHSC_00019	purA	adenylosuccinate synthetase	1	0.5362	0.593282	1	0.635121	0.97049	1	0.762779	0.782069
SAOUHSC_00020	yycF	two-component response regulator, putative	1	0.975934	1.18924	1	1.47729	0.946205	1	1.08241	1.39955
SAOUHSC_00021	vicK	sensory box histidine kinase VicK, putative	1	1.57287	0.816321	1	1.69611	0.274131	1	2.94544	0.792883
SAOUHSC_00022	yycH	yycH protein	1	2.13292	1.22111	1	4.52213	1.08619	1	0.94204	0.653851
SAOUHSC_00023	yycI	yycI protein	1	10.9639	5.39927	1	12.6159	5.88696	1	14.0922	1.48986
SAOUHSC_00024	yycJ	metallo-beta-lactamase family protein YycJ	1	31.9303	29.0948	1	0.622189	1.89824	1	1.2967	42.2046
SAOUHSC_00027	orfX	rRNA large subunit methyltransferase	1	0.593916	0.239026	1	0.443102	1.90143	1	2.14126	1.22215
SAOUHSC_00030	SAOUHSC_00030	hypothetical protein SAOUHSC_00030	1	1.28452	4.307	1	0.806	17.4776	1	2.61248	11.7556
SAOUHSC_00039	dusC	dihydrouridine synthase (Dus)	1	0.933096	1.05839	1	1.1053	0.975069	1	0.701176	0.979498
SAOUHSC_00041	SAOUHSC_00041	TfoX domain protein	1	0.301259	1.76282	1	1.51329	2.51897	1	0.644432	1.19953
SAOUHSC_00044	SAOUHSC_00044	LysR family regulatory protein	1	2.57701	1.97375	1	1.98443	2.73466	1	0.775647	0.883817
SAOUHSC_00056	SAOUHSC_00056	AraC family transcriptional regulator	1	3.22769	1.67958	1	2.08306	3.59882	1	2.58055	2.13835
SAOUHSC_00057	yhaA	M20/M25/M40 family peptidase	1	0.821251	0.729001	1	1.0024	0.0841201	1	0.790796	0.235118
SAOUHSC_00060	SAOUHSC_00060	Na/Pi cotransporter family protein	1	1.71326	3.9958	1	1.12411	1.12504	1	0.60923	0.29364
SAOUHSC_00067	lctP1	L-lactate permease	1	0.482178	0.874738	1	1.24598	0.518315	1	2.42083	0.92957
SAOUHSC_00069	spa	protein A	1	1.62511	0.633131	1	0.911706	0.873994	1	1.78606	0.924508
SAOUHSC_00070	sarS	staphylococcal accessory regulator-like protein	1	0.591816	0.246075	1	0.791374	0.431421	1	0.783262	0.109835
SAOUHSC_00074	sirA	periplasmic binding protein, putative	1	0.413422	0.761569	1	0.516567	0.736039	1	0.467941	0.415195
SAOUHSC_00075	sbnA	cysteine synthase/cystathionine beta-synthase family protein	1	55.0069	86.6565	1	0.601837	1.09162	1	2.95973	2.52202
SAOUHSC_00076	sbnB	ornithine cyclodeaminase, putative	1	0.734729	1.91295	1	1.74644	69.1404	1	1.97704	2.99797
SAOUHSC_00077	SAOUHSC_00077	IucC family siderophore biosynthesis protein	1	3.84141	2.15355	1	2.3657	1.667	1	2.2657	2.65091
SAOUHSC_00079	SAOUHSC_00079	IucA/IucC family siderophore biosynthesis protein	1	3.35076	3.40399	1	8.58338	3.08873	1	2.39552	2.40029
SAOUHSC_00080	SAOUHSC_00080	IucC family siderophore biosynthesis protein	1	0.428523	0.558993	1	0.592078	0.738686	1	1.22726	0.752924
SAOUHSC_00085	SAOUHSC_00085	hypothetical protein SAOUHSC_00085	1	0.550094	0.305184	1	NaN	NaN	1	1.7341	NaN
SAOUHSC_00086	butA	3-ketoacyl-acyl carrier protein reductase, putative	1	4.39413	5.10538	1	3.88964	4.87844	1	2.07005	2.4201
SAOUHSC_00093	sodM	superoxide dismutase, putative	1	1.21796	1.01429	1	1.00511	1.2509	1	1.08058	0.915065
SAOUHSC_00094	sasD	cell wall surface anchor family protein	1	0.82579	10.679	1	5.71193	0.0252786	1	0.558218	0.447533
SAOUHSC_00096	SAOUHSC_00096	transcriptional regulator, GntR family, putative	1	2.21401	2.62207	1	1.07661	0.826358	1	3.78287	0.459754
SAOUHSC_00100	deoC1a	deoxyribose-phosphate aldolase	1	0.694938	0.681269	1	1.11705	0.536226	1	0.995617	0.383235
SAOUHSC_00101	drm	phosphopentomutase	1	1.13977	1.25188	1	0.974401	1.39718	1	0.952086	1.6272
SAOUHSC_00113	adhE	alcohol dehydrogenase, iron-containing, putative	1	0.684621	0.869369	1	1.36325	1.00368	1	2.2052	1.6892
SAOUHSC_00115	capB	capsular polysaccharide synthesis enzyme Cap5B	1	1.45064	1.38721	1	1.36265	0.852914	1	4.01919	0.62254
SAOUHSC_00118	capE	capsular polysaccharide biosynthesis protein Cap5E, putative	1	0.677188	1.29024	1	0.551753	0.897908	1	0.609636	1.03424
SAOUHSC_00121	capH	capsular polysaccharide synthesis enzyme O-acetyl transferase Cap5H, putative	1	0.465307	0.80668	1	2.23591	0.100272	1	0.252783	0.764926
SAOUHSC_00122	capI	capsular polysaccharide biosynthesis protein Cap5I, putative	1	17.5021	0.437041	1	1.46317	0.183666	1	4.65367	0.661086
SAOUHSC_00127	capN	cap5N protein/UDP-glucose 4-epimerase, putative	1	1.54242	1.4599	1	0.578602	1.27852	1	0.304008	1.66206
SAOUHSC_00128	cap5O	cap5O protein/UDP-N-acetyl-D-mannosaminuronic acid dehydrogenase	1	68.1786	37.8437	1	28.8796	15.8836	1	245.749	6.30137
SAOUHSC_00130	IsdI	heme-degrading monooxygenase IsdI	1	1.61899	1.56811	1	0.966465	1.06765	1	0.76192	1.16702
SAOUHSC_00132	aldA	aldehyde dehydrogenase, putative	1	2.15038	1.43422	1	3.02504	2.65925	1	2.60851	1.68339
SAOUHSC_00134	SAOUHSC_00134	hypothetical protein SAOUHSC_00134	1	5.29454	1.78174	1	2.28277	0.300753	1	18.4149	0.16292
SAOUHSC_00135	SAOUHSC_00135	short-chain dehydrogenase/reductase SDR	1	1.9958	1.71133	1	2.74665	1.05015	1	1.13662	0.78492
SAOUHSC_00144	SAOUHSC_00144	gramicidin S synthetase 2 related protein	1	2.33559	1.41135	1	2.93475	2.68415	1	2.77994	1.50455
SAOUHSC_00146	SAOUHSC_00146	integral membrane protein	1	5.18725	26.4851	1	0.854523	0.966812	1	3.75902	26.3365
SAOUHSC_00151	brnQ1	branched-chain amino acid transport system II carrier protein	1	1.45012	0.652115	1	5.06439	4.11688	1	1.6811	0.30812
SAOUHSC_00153	ipdC	indolepyruvate decarboxylase, putative	1	1.66143	1.15668	1	1.54573	10.7326	1	1.77359	0.716002
SAOUHSC_00155	ptsG1	PTS system, glucose-specific component	1	0.785941	1.1561	1	1.01643	1.65735	1	2.26342	2.89991
SAOUHSC_00162	hsdR	type I site-specific deoxyribonuclease, HsdR family, putative	1	4.25353	2.09954	1	5.341	1.95332	1	12.5704	1.79793
SAOUHSC_00173	acpD	acyl carrier phosphodiesterase	1	0.851861	0.446856	1	1.9938	0.865188	1	1.49571	0.491518
SAOUHSC_00183	uhpT	sugar phosphate antiporter	1	1.77812	2.79326	1	1.81247	2.02902	1	7.1393	17.9832
SAOUHSC_00187	pflB	formate acetyltransferase	1	0.993371	3.82545	1	0.926147	1.28859	1	1.17052	13.6113
SAOUHSC_00188	pflA	pyruvate formate-lyase 1 activating enzyme, putative	1	1.01412	2.17218	1	4.83162	0.585532	1	2.41448	4.65274
SAOUHSC_00195	yusK	acetyl-CoA acetyltransferase, putative	1	7448.9	3412.41	1	512.306	331.339	1	31.1482	5.96914
SAOUHSC_00196	SAOUHSC_00196	3-hydroxyacyl-CoA dehydrogenase protein	1	2.46958	1.71734	1	2.07184	2.13298	1	1.08875	1.10536
SAOUHSC_00197	FadD	acyl-CoA dehydrogenase FadD	1	0.889791	0.375445	1	2.27463	1.27915	1	1.22299	1.43332
SAOUHSC_00198	FadE	acyl-CoA synthetase FadE	1	1.89958	1.20735	1	2.72317	2.21266	1	2.08239	1.30019
SAOUHSC_00199	SAOUHSC_00199	propionate CoA-transferase	1	50.5436	2.7236	1	1.25775	0.101463	1	0.582589	0.563733
SAOUHSC_00200	SAOUHSC_00200	putative membrane protein	1	2.43415	3.30262	1	0.64895	1.08227	1	0.288591	1.37044
SAOUHSC_00201	SAOUHSC_00201	ABC transporter substrate-binding protein	1	3.03884	2.52871	1	0.992088	1.60465	1	3.53536	2.07826
SAOUHSC_00204	SAOUHSC_00204	Globin domain protein	1	2.96451	9.23864	1	0.585875	2.33302	1	1.1956	9.33034
SAOUHSC_00206	lctE	L-lactate dehydrogenase	1	0.807531	6.57989	1	1.40672	1.21577	1	1.03351	9.75891
SAOUHSC_00211	SAOUHSC_00211	inosine-uridine preferring nucleoside hydrolase	1	1.01073	1.02958	1	0.451063	1.379	1	1.83677	1.76963
SAOUHSC_00220	ispD1	2-C-methyl-D-erythritol 4-phosphate cytidylyltransferase	1	0.730729	0.97815	1	0.755238	2.20798	1	4.01257	1.62605
SAOUHSC_00222	SAOUHSC_00222	tagB protein, putative	1	1.98973	1.52633	1	1.94684	1.15629	1	2.07746	1.01227
SAOUHSC_00223	tagF	teichoic acid biosynthesis protein F, putative	1	1.22786	1.30614	1	0.840772	1.36479	1	1.56996	1.25294
SAOUHSC_00225	ispD2	2-C-methyl-D-erythritol 4-phosphate cytidylyltransferase	1	0.877825	1.27868	1	0.883065	1.25508	1	0.736998	1.40932
SAOUHSC_00226	SAOUHSC_00226	alcohol dehydrogenase, zinc-containing	1	0.974053	0.71388	1	0.716584	0.662402	1	0.693031	0.796433
SAOUHSC_00227	SAOUHSC_00227	teichoic acid biosynthesis protein	1	0.861427	0.90517	1	0.814817	1.17038	1	0.84664	0.875738
SAOUHSC_00228	SAOUHSC_00228	glycosyl transferase, group 2 family protein	1	0.881231	0.937661	1	1.02407	1.28106	1	0.895782	0.949568
SAOUHSC_00229	scdA	ScdA protein, putative	1	1.02485	8.71525	1	0.751073	2.58828	1	0.937737	8.58454
SAOUHSC_00230	lytS	two-component sensor histidine kinase, putative	1	0.749957	0.921927	1	1.0871	0.82153	1	0.536914	0.675835
SAOUHSC_00231	lytR	two-component response regulator, putative	1	0.45332	1.36736	1	0.601652	0.964683	1	0.35177	1.67539
SAOUHSC_00233	lrgB	holin-like protein LrgB, putative	1	0.387598	0.787955	1	0.524207	0.195395	1	3.89635	3.6008
SAOUHSC_00239	rbsK	ribokinase, putative	1	1.26673	7.69429	1	10.0461	44.8849	1	37.1389	6.70733
SAOUHSC_00244	SAOUHSC_00244	hypothetical protein SAOUHSC_00244	1	2.21447	NaN	1	2.19832	1.92943	1	7.36456	1.0761
SAOUHSC_00246	SAOUHSC_00246	drug transporter, putative	1	0.175514	0.669164	1	0.535303	2.93228	1	12.6253	0.377132
SAOUHSC_00248	lytM	peptidoglycan hydrolase, putative	1	2.29546	2.02195	1	1.08232	3.66846	1	1.57812	2.90523
SAOUHSC_00253	SAOUHSC_00253	putative exported protein	1	1.05208	0.939559	1	0.944358	1.85533	1	1.86971	1.55844
SAOUHSC_00257	SAOUHSC_00257	ESAT-6 family virulence protein	1	4.09873	1.62694	1	4.29325	2.75344	1	9.1264	1.35136
SAOUHSC_00258	esaA	virulence protein EsaA	1	18.369	2.04576	1	2.3732	1.31482	1	127.776	13.8766
SAOUHSC_00269	SAOUHSC_00269	hypothetical protein SAOUHSC_00269	1	1.06007	1.16875	1	1.58178	1.6859	1	0.82973	1.26843
SAOUHSC_00277	SAOUHSC_00277	repetitive hypothetical protein near ESAT cluster	1	1.40932	1.16868	1	7.24667	1.36894	1	16.0315	1.90769
SAOUHSC_00278	SAOUHSC_00278	hypothetical protein SAOUHSC_00278	1	2.35034	1.73652	1	30.7735	2.00241	1	0.884496	0.595492
SAOUHSC_00279	SAOUHSC_00279	lipoprotein	1	0.311128	0.372664	1	0.505631	0.117478	1	0.566508	0.257296
SAOUHSC_00282	brnQ2	branched-chain amino acid transport system II carrier protein	1	0.686406	45.9839	1	10.9594	1.17438	1	4.3369	0.635201
SAOUHSC_00284	SAOUHSC_00284	5'-nucleotidase, lipoprotein e(P4) family	1	4.76329	4.09828	1	5.01363	4.98479	1	8.63091	2.82832
SAOUHSC_00285	SAOUHSC_00285	ABC transporter permease	1	1.46983	1.28425	1	3.14719	11.5565	1	0.771949	1.54665
SAOUHSC_00290	pfoR	perfringolysin O regulator protein	1	0.645355	0.246747	1	2.10441	10.9708	1	1.05559	0.735916
SAOUHSC_00298	nanE	N-acetylmannosamine-6-phosphate 2-epimerase	1	0.395249	0.00735035	1	0.524585	0.00214854	1	6.24028	23.8922
SAOUHSC_00300	geh	lipase precursor	1	8.81261	5.27556	1	3.57352	4.21543	1	74.9505	1.06655
SAOUHSC_00301	SAOUHSC_00301	hypothetical protein SAOUHSC_00301	1	1.26083	0.86009	1	2.274	1.16777	1	2.48803	0.835498
SAOUHSC_00302	SAOUHSC_00302	Oye family NADH-dependent flavin oxidoreductase	1	0.156374	28.6623	1	31.2154	70.9401	1	2.44557	175.565
SAOUHSC_00305	SAOUHSC_00305	glycine cleavage H-protein	1	8.4816	7.62532	1	1.63019	2.30053	1	1.79959	2.83947
SAOUHSC_00306	SAOUHSC_00306	macro domain protein	1	22.7703	26.4258	1	46.3096	1.24464	1	15.4128	33.6703
SAOUHSC_00307	SAOUHSC_00307	Sir2 silent information regulator family NAD-dependent deacetylase	1	1.35136	1.31188	1	0.588132	1.05532	1	0.449867	4.44097
SAOUHSC_00308	SAOUHSC_00308	lipoate-protein ligase A family protein	1	1.35853	5.12163	1	2.24411	0.982117	1	2.2309	0.680603
SAOUHSC_00309	SAOUHSC_00309	oxidoreductase	1	4.1401	5.3856	1	2.79565	1.51246	1	1.2399	1.14669
SAOUHSC_00311	SAOUHSC_00311	PTS transporter	1	60.8963	28.8168	1	285.476	248.476	1	26.7844	17.0755
SAOUHSC_00314	SAOUHSC_00314	MarR family transcriptional regulator	1	2.88489	0.904332	1	10.2714	1.8769	1	3.60418	1.11202
SAOUHSC_00319	SAOUHSC_00319	luciferase-like monooxygenase	1	1.26527	0.964852	1	1.14761	0.0990895	1	2.61359	1.57559
SAOUHSC_00320	SAOUHSC_00320	NADPH-dependent FMN reductase, putative	1	3.17726	1.92731	1	1.61901	0.606247	1	4.86244	6.95022
SAOUHSC_00324	ydaF	ribosomal-protein-serine acetyltransferase, putative	1	4.21923	1.22152	1	2.76456	2.14692	1	5.32871	4.76696
SAOUHSC_00330	SAOUHSC_00330	bacteriophage envelope protein	1	0.739903	0.796399	1	0.760859	1.48745	1	1.24529	1.32181
SAOUHSC_00333	SAOUHSC_00333	ABC transporter, ATP-binding protein, putative	1	0.950313	1.1008	1	1.51087	1.20219	1	1.633	0.893854
SAOUHSC_00334	SAOUHSC_00334	putative membrane protein	1	0.752305	5.62584	1	0.236045	0.907504	1	77.0813	0.200672
SAOUHSC_00336	mmgA	acetyl-CoA acetyltransferase, putative	1	0.886054	1.66756	1	1.18938	2.49617	1	0.997587	2.26695
SAOUHSC_00337	SAOUHSC_00337	cyclase	1	0.367714	1.14937	1	0.761863	2.55902	1	4.03407	4.4626
SAOUHSC_00338	metE	5-methyltetrahydropteroyltriglutamate--homocysteine S-methyltransferase	1	1.3888	0.91421	1	1.68846	1.20968	1	1.9752	0.535956
SAOUHSC_00342	parB	chromosome partioning protein, ParB family, putative	1	37.4862	25.6146	1	23.2115	100.612	1	12.9087	0.670558
SAOUHSC_00344	SAOUHSC_00344	MscS family small conductance mechanosensitive ion channel	1	3.81245	1.25151	1	1.83059	1.89925	1	1.02013	2.09548
SAOUHSC_00346	yyaF	GTP-dependent nucleic acid-binding protein EngD	1	0.680182	0.840214	1	1.10674	1.3775	1	0.819695	1.03962
SAOUHSC_00348	rpsF	ribosomal protein S6	1	0.696086	0.622469	1	0.798612	0.598451	1	0.731411	0.755932
SAOUHSC_00349	ssb	bacteriophage L54a, single-stranded DNA binding protein	1	0.616259	0.816773	1	0.961177	2.61489	1	0.621268	0.583434
SAOUHSC_00350	rpsR	ribosomal protein S18	1	1.35922	1.23126	1	0.655395	0.409381	1	1.61925	1.80104
SAOUHSC_00356	SAOUHSC_00356	peptidase propeptide and ypeb domain protein	1	1.01124	0.236125	1	1.1391	0.289314	1	0.681976	0.128089
SAOUHSC_00357	SAOUHSC_00357	hypothetical protein SAOUHSC_00357	1	0.747694	2.35596	1	1.84324	2.00635	1	4.81242	6.72043
SAOUHSC_00359	SAOUHSC_00359	phosphoglycerate mutase family protein	1	0.632533	0.377884	1	0.998781	1.40994	1	4.34063	1.99023
SAOUHSC_00362	SAOUHSC_00362	putative lipoprotein	1	0.784432	0.949319	1	0.774267	0.938136	1	0.500996	1.00178
SAOUHSC_00364	ahpF	alkyl hydroperoxide reductase, subunit F, putative	1	4.56503	0.566236	1	0.86233	0.915848	1	4.77357	0.642578
SAOUHSC_00365	ahpC	alkyl hydroperoxide reductase	1	0.798789	0.566696	1	0.918847	1.2872	1	0.710903	0.350492
SAOUHSC_00366	nfrA	NAD(P)H-flavin oxidoreductase, putative	1	0.594275	0.63577	1	1.11864	1.34591	1	1.68699	1.0899
SAOUHSC_00367	tcyP	sodium:dicarboxylate symporter family protein	1	0.621426	0.392743	1	0.556009	1.04905	1	0.830812	1.69721
SAOUHSC_00369	SAOUHSC_00369	putative DNA-binding protein	1	0.824725	0.933116	1	0.924311	1.09664	1	0.865286	0.973443
SAOUHSC_00370	SAOUHSC_00370	hypothetical protein SAOUHSC_00370	1	1.618	3.36755	1	2.643	3.00138	1	0.731641	3.36645
SAOUHSC_00371	SAOUHSC_00371	hypothetical protein SAOUHSC_00371	1	2.51403	1.87799	1	2.5927	2.53293	1	2.21096	2.12716
SAOUHSC_00372	Xpt	xanthine phosphoribosyltransferase	1	0.731309	0.977748	1	0.684854	0.77981	1	0.533732	0.856963
SAOUHSC_00374	guaB	inosine-5'-monophosphate dehydrogenase	1	1.85253	0.988733	1	0.776225	0.951674	1	0.720711	0.954506
SAOUHSC_00375	guaA	GMP synthase, putative	1	0.832425	0.988305	1	0.737562	1.39595	1	0.6779	0.937123
SAOUHSC_00382	SAOUHSC_00382	FAD/NAD(P)-binding Rossmann fold superfamily protein	1	0.864689	3.04682	1	2.85535	0.366805	1	0.70565	6.50223
SAOUHSC_00398	hsdS1	restriction modification system specificity subunit, putative	1	3.22472	1.4133	1	2.46657	1.58346	1	2.04028	0.709141
SAOUHSC_00405	SAOUHSC_00405	tandem lipoprotein	1	1.01421	1.0992	1	0.913994	1.16018	1	2.02897	0.852685
SAOUHSC_00406	SAOUHSC_00406	putative membrane protein	1	0.274516	0.552436	1	0.179777	2.11521	1	1.76418	39.7745
SAOUHSC_00407	SAOUHSC_00407	hypothetical protein SAOUHSC_00407	1	2.79243	1.30989	1	1.75807	0.256285	1	5.36885	0.327993
SAOUHSC_00410	yciC	cobalamin synthesis protein	1	5.40648	2.20588	1	1.30497	0.580131	1	11.1255	1.94411
SAOUHSC_00414	ybcI	YbcI	1	0.45098	0.311494	1	0.31059	0.385459	1	1.20409	0.385513
SAOUHSC_00417	SAOUHSC_00417	putative carboxylesterase	1	1.1933	1.30916	1	1.41917	2.42987	1	3.68368	1.82657
SAOUHSC_00422	metB	trans-sulfuration enzyme family protein, putative	1	0.900919	5.69633	1	1.01592	2.68315	1	1.96016	2.37057
SAOUHSC_00426	SAOUHSC_00426	ABC transporter, substrate-binding protein, putative	1	89.4084	4.55521	1	1.00892	8.41485	1	3.27186	6.73508
SAOUHSC_00427	sle1	autolysin precursor, putative	1	4.73532	5.55137	1	2.18299	0.949514	1	1.65297	0.612318
SAOUHSC_00428	SAOUHSC_00428	putative membrane protein	1	2.63448	3.26721	1	1.07286	3.39026	1	2.69711	3.5411
SAOUHSC_00429	SAOUHSC_00429	MutT/nudix family protein, putative	1	3.73217	1.88009	1	7.2069	3.66795	1	3.79265	1.27846
SAOUHSC_00430	SAOUHSC_00430	acetyltransferase	1	0.406734	0.213176	1	8.86767	0.418372	1	9.11237	0.521607
SAOUHSC_00435	gltB	glutamate synthase, large subunit, putative	1	0.78323	0.848756	1	1.01809	1.67254	1	1.60428	1.03973
SAOUHSC_00436	gltD	NADH-glutamate synthase small subunit, putative	1	1.71439	1.81427	1	4.5796	15.233	1	24.2536	1.03384
SAOUHSC_00438	treC	alpha amylase family protein, putative	1	0.24056	0.751342	1	2.34325	18.9607	1	6.65863	7.2844
SAOUHSC_00439	treR	trehalose operon repressor	1	1.43341	12.3882	1	1.87438	9.19679	1	9.33629	3.3831
SAOUHSC_00441	SAOUHSC_00441	acetyltransferase	1	0.861693	0.605057	1	1.98683	2.14682	1	0.758184	2.03366
SAOUHSC_00442	dnaX	DNA polymerase III, gamma and tau subunits, putative	1	2.03503	1.31598	1	1.14405	2.19221	1	1.05342	1.28927
SAOUHSC_00444	yaaK	transcriptional regulatory protein	1	1.29853	1.5978	1	2.15988	1.40972	1	0.946602	1.99364
SAOUHSC_00445	recR	recombination protein RecR	1	0.257862	0.946	1	0.487464	0.319907	1	0.510277	0.70681
SAOUHSC_00451	tmk	thymidylate kinase	1	2.1861	1.32564	1	0.617127	1.05214	1	1.59317	1.29246
SAOUHSC_00452	yaaQ	nitrogen regulatory protein P-II (GLNB) family protein	1	1.1086	1.15909	1	1.50205	1.13016	1	1.11302	0.781836
SAOUHSC_00454	holB	DNA polymerase III, delta prime subunit, putative	1	2.3977	1.52886	1	5.97324	6.75365	1	11.5606	0.811235
SAOUHSC_00455	yaaT	signal peptidase II-like protein	1	2.01725	1.88897	1	1.69933	1.5133	1	2.73809	1.83972
SAOUHSC_00461	metS	methionyl-tRNA synthetase, putative	1	0.84708	1.07757	1	1.16778	1.29847	1	0.926585	1.11032
SAOUHSC_00462	yabD	TatD family hydrolase	1	0.966306	1.14353	1	1.06308	1.97052	1	0.791335	1.3722
SAOUHSC_00463	rnmV	primase-related protein	1	2.66156	4.45552	1	2.51706	2.00931	1	4.9778	1.99001
SAOUHSC_00464	ksgA	dimethyladenosine transferase	1	1.0423	0.980939	1	0.898238	0.856043	1	1.09269	1.18264
SAOUHSC_00465	veg	veg protein	1	67.9374	6.0465	1	18.0293	25.5663	1	47.324	16.0686
SAOUHSC_00466	ipk	4-diphosphocytidyl-2C-methyl-D-erythritol kinase	1	1.77495	0.352166	1	1.42816	1.30402	1	3.32714	3.1172
SAOUHSC_00467	purR	pur operon repressor	1	1.29697	1.17429	1	0.83684	1.39812	1	1.07293	1.31607
SAOUHSC_00468	yabJ	endoribonuclease L-PSP	1	0.915879	0.695866	1	1.07505	0.975146	1	0.934395	0.863987
SAOUHSC_00469	spoVG	regulatory protein SpoVG	1	1.42535	0.855071	1	1.47791	0.726737	1	1.28661	0.724773
SAOUHSC_00471	glmU	UDP-N-acetylglucosamine pyrophosphorylase	1	1.11058	1.71045	1	1.1517	1.59236	1	1.8797	1.04397
SAOUHSC_00472	prs	ribose-phosphate pyrophosphokinase, putative	1	0.674025	0.989319	1	0.774938	1.24146	1	0.775633	1.32219
SAOUHSC_00474	rplY	ribosomal 5S rRNA E-loop binding protein Ctc/L25/TL5	1	0.66749	0.60959	1	0.561014	0.813546	1	0.688677	0.865802
SAOUHSC_00475	pth	peptidyl-tRNA hydrolase	1	0.909469	1.06601	1	0.983945	1.38951	1	1.10462	1.46757
SAOUHSC_00477	mfd	transcription-repair coupling factor	1	2.30931	1.47978	1	3.18448	2.27723	1	3.17597	1.31074
SAOUHSC_00480	yabN	tetrapyrrole methylase family protein	1	3.36501	2.42008	1	2.21871	1.95573	1	7.96584	4.10376
SAOUHSC_00481	yabO	S4 domain-containing protein	1	0.829286	0.482863	1	2.24883	0.554607	1	0.631919	0.544004
SAOUHSC_00482	SAOUHSC_00482	cell-division protein divIC	1	2.57641	5.72319	1	0.668154	1.27893	1	23.0184	3.87752
SAOUHSC_00483	yabR	S1 RNA binding domain protein	1	0.720117	0.865011	1	0.661498	1.09317	1	0.672135	0.812707
SAOUHSC_00485	hpt	hypoxanthine phosphoribosyltransferase	1	0.896756	0.751143	1	0.935224	1.11223	1	1.13193	0.811282
SAOUHSC_00486	ftsH	cell division protein FtsH	1	0.729245	1.06024	1	1.01194	1.17926	1	1.19062	1.23132
SAOUHSC_00487	hslO	Hsp33-like chaperonin	1	0.830087	0.79272	1	0.750513	1.11658	1	0.879006	1.07725
SAOUHSC_00488	cysK	cysteine synthase A	1	0.961224	1.00614	1	1.2526	2.5726	1	0.776883	1.01313
SAOUHSC_00489	folP	dihydropteroate synthase	1	0.802032	0.77825	1	0.519468	0.242306	1	0.610227	1.91134
SAOUHSC_00490	folB	dihydroneopterin aldolase	1	1.46235	0.592643	1	2.1426	1.50624	1	7.80306	7.38038
SAOUHSC_00491	folK	2-amino-4-hydroxy-6-hydroxymethyldihydropteridine pyrophosphokinase	1	0.167462	0.939629	1	1.5822	1.59152	1	3.83704	4.68009
SAOUHSC_00493	lysS	lysyl-tRNA synthetase	1	0.795929	0.986863	1	0.877406	1.1251	1	0.777444	0.991475
SAOUHSC_00499	yaaD	pyridoxine biosynthesis protein	1	1.0413	0.905308	1	1.12724	1.7694	1	0.849204	0.82363
SAOUHSC_00501	nupC2	nucleoside permease NupC	1	0.854755	0.874465	1	0.956412	0.888078	1	1.23162	1.06478
SAOUHSC_00502	ctsR	transcriptional regulator CtsR	1	6.9348	1.23699	1	4.78838	2.3964	1	5.49489	2.39286
SAOUHSC_00503	SAOUHSC_00503	UvrB/uvrC motif domain protein	1	0.951543	0.567495	1	0.953704	0.562036	1	0.706042	0.518294
SAOUHSC_00504	mcsB	ATP:guanido phosphotransferase, C-terminal catalytic domain protein	1	0.846515	0.713269	1	0.655044	1.54704	1	0.716949	1.07673
SAOUHSC_00505	clpC	endopeptidase, putative	1	0.860843	0.77502	1	0.823612	1.37515	1	0.798305	1.17045
SAOUHSC_00507	radA	DNA repair protein RadA	1	1.52463	0.566398	1	1.5695	5.97448	1	1.18646	0.922298
SAOUHSC_00508	pilT	twitching mobility protein PilT	1	0.884935	0.999753	1	0.707857	0.861241	1	1.55092	1.02624
SAOUHSC_00509	gltX	glutamyl-tRNA synthetase	1	1.2316	0.887413	1	1.01714	0.954021	1	1.31811	0.915849
SAOUHSC_00510	cysE	serine acetyltransferase, putative	1	1.69295	1.25512	1	1.86006	1.49766	1	0.684788	0.732738
SAOUHSC_00511	cysS	cysteinyl-tRNA synthetase	1	0.886662	1.07653	1	0.791925	1.3355	1	0.876348	1.24938
SAOUHSC_00512	mrnC	ribonuclease III	1	7.83557	13.1694	1	0.927304	4.09639	1	10.1755	21.5077
SAOUHSC_00513	rlmB	RNA methyltransferase	1	0.927608	1.15519	1	0.833807	0.963063	1	1.17416	1.26745
SAOUHSC_00514	yacP	YacP	1	0.909415	1.2225	1	0.81161	1.88352	1	0.653218	1.21917
SAOUHSC_00517	nusG	transcription antitermination protein, putative	1	0.91237	0.966291	1	0.882496	1.02633	1	1.19431	1.01612
SAOUHSC_00518	rplK	ribosomal protein L11	1	0.719941	0.563322	1	0.615174	0.680504	1	0.699066	0.781704
SAOUHSC_00519	rplA	ribosomal protein L1	1	0.881096	0.727071	1	0.827245	0.630543	1	0.717947	0.811368
SAOUHSC_00520	rplJ	ribosomal protein L10	1	0.627121	0.562399	1	0.767499	0.874876	1	0.694345	0.669149
SAOUHSC_00521	rplL	ribosomal protein L7/L12	1	0.69026	0.489647	1	0.823048	0.856395	1	0.72195	0.48318
SAOUHSC_00523	ybxB	methyltransferase small subunit	1	8.33542	1.7566	1	2.99962	1.5909	1	7.99186	1.94497
SAOUHSC_00524	rpoB	RNA polymerase beta chain, putative	1	0.656123	0.647269	1	0.763002	0.733915	1	0.760873	0.822169
SAOUHSC_00525	rpoC	DNA directed RNA polymerase beta-prime chain, putative	1	0.797811	0.853704	1	0.824461	1.06441	1	0.857239	0.980215
SAOUHSC_00527	rpsL	ribosomal protein S12	1	0.617941	0.619398	1	0.843995	0.381828	1	0.726792	0.691299
SAOUHSC_00528	rpsG	ribosomal protein S7	1	0.730212	0.679663	1	0.700784	0.964087	1	0.733436	0.464236
SAOUHSC_00529	fusA	translation elongation factor G	1	0.721275	0.662667	1	0.752086	0.747459	1	0.70545	0.734516
SAOUHSC_00530	tuf	translation elongation factor Tu	1	0.845039	0.856122	1	0.800715	1.22483	1	0.783219	1.2231
SAOUHSC_00531	SAOUHSC_00531	M20/M25/M40 family peptidase	1	1.72235	1.31239	1	1.99515	3.0538	1	6.16844	1.39072
SAOUHSC_00532	kbl	2-amino-3-ketobutyrate coenzyme A ligase	1	1.50323	1.16065	1	1.47538	1.79847	1	1.60163	1.443
SAOUHSC_00533	HchA	chaperone protein HchA	1	1.50844	0.53008	1	1.46619	0.949203	1	0.802395	0.359401
SAOUHSC_00534	araB	L-ribulokinase	1	0.941665	1.13727	1	1.66091	6.45017	1	1.30561	3.04268
SAOUHSC_00535	SAOUHSC_00535	NAD-dependent epimerase/dehydratase family protein	1	1.19638	1.1699	1	0.991875	1.13022	1	1.18419	1.33627
SAOUHSC_00536	ilvE	branched-chain amino acid aminotransferase	1	0.904141	1.37914	1	1.03059	1.66477	1	0.818752	1.38943
SAOUHSC_00538	SAOUHSC_00538	haloacid dehalogenase-like hydrolase, putative	1	0.731162	0.43305	1	0.463525	0.363143	1	1.11548	0.426031
SAOUHSC_00539	dck	deoxynucleoside kinase family protein	1	0.898109	0.554013	1	0.978355	0.832838	1	1.34678	0.70016
SAOUHSC_00540	dgk	deoxynucleoside kinase family protein	1	0.508229	2.50181	1	1.5397	1.40227	1	0.763231	1.11468
SAOUHSC_00542	SAOUHSC_00542	HAD superfamily hydrolase	1	1.47839	1.17736	1	1.50572	0.936441	1	0.976749	0.995524
SAOUHSC_00543	azo1	azoreductase	1	0.646448	0.667911	1	0.600193	1.12423	1	0.525065	0.991422
SAOUHSC_00544	sdrC	sdrC protein, putative	1	3.37702	1.53573	1	3.26459	2.14428	1	3.29563	0.971278
SAOUHSC_00545	sdrD	sdrD protein, putative	1	2.78136	2.16724	1	1.52503	8.67946	1	1.53169	1.01074
SAOUHSC_00547	SAOUHSC_00547	glycosyl transferase, group 1 family protein	1	0.618718	2.64438	1	0.391634	0.425916	1	0.613227	1.05716
SAOUHSC_00548	SAOUHSC_00548	glycosyl transferase, group 1 family protein	1	2.07291	2.37798	1	1.11053	0.823702	1	0.797354	0.789883
SAOUHSC_00549	yciA	GTP cyclohydrolase	1	0.658206	0.661411	1	0.859008	0.800829	1	0.878202	1.01845
SAOUHSC_00550	yojG	bacillithiol biosynthesis deacetylase BshB2	1	9.76221	1.15633	1	3.11431	2.98238	1	1.37798	1.05854
SAOUHSC_00552	nagB	glucosamine-6-phosphate isomerase	1	0.646713	0.894413	1	0.611197	1.03691	1	0.694512	1.17329
SAOUHSC_00553	hxlA	hexulose-6-phosphate synthase	1	0.899633	0.730302	1	0.932549	1.24899	1	0.785821	0.6608
SAOUHSC_00554	hxlB	SIS domain protein	1	0.776153	0.657356	1	0.711907	0.950941	1	0.694216	0.754641
SAOUHSC_00555	SAOUHSC_00555	hydrolase, haloacid dehalogenase-like	1	0.600576	2.5017	1	0.101696	0.209579	1	NaN	0.704099
SAOUHSC_00556	proP	proline/betaine transporter, putative	1	18.1149	4.16425	1	20.0184	5.18129	1	1.78577	3.39101
SAOUHSC_00558	vraB	acetyl-CoA acetyltransferase, putative	1	0.431784	0.294543	1	9.2519	0.947409	1	0.657012	0.700798
SAOUHSC_00562	thiD1	phosphomethylpyrimidine kinase	1	1.22741	1.22425	1	0.972401	1.51346	1	0.92531	1.52009
SAOUHSC_00564	ung	uracil-DNA glycosylase	1	0.734103	0.814103	1	1.37043	0.732134	1	0.54955	0.85161
SAOUHSC_00569	SAOUHSC_00569	amino acid permease	1	0.753406	0.402492	1	1.05796	0.695507	1	1.60094	0.511843
SAOUHSC_00572	SAOUHSC_00572	putative membrane protein	1	0.0606541	23.5595	1	0.230913	2.30906	1	5.10407	9.71681
SAOUHSC_00573	ywfI	heme peroxidase	1	0.881322	1.07836	1	0.986546	1.84628	1	0.752272	1.54584
SAOUHSC_00574	eutD	phosphate acetyltransferase	1	0.874505	1.24408	1	0.842967	1.31804	1	0.839853	1.49222
SAOUHSC_00575	ywfL	lipoate-protein ligase A family protein	1	0.654358	1.05885	1	1.21597	0.747872	1	0.705947	0.877913
SAOUHSC_00577	mvaK1	mevalonate kinase, putative	1	0.878296	1.56572	1	0.827855	1.65131	1	1.46756	1.42091
SAOUHSC_00578	mvaD	diphosphomevalonate decarboxylase	1	0.982376	1.11314	1	0.712646	1.48866	1	1.06618	1.3688
SAOUHSC_00579	mvaK2	phosphomevalonate kinase	1	1.07903	0.996886	1	1.58034	1.94099	1	1.01024	1.07774
SAOUHSC_00581	SAOUHSC_00581	pyridine nucleotide-disulfide oxidoreductase	1	1.09606	1.42313	1	6.09384	6.29855	1	1.70163	0.485671
SAOUHSC_00603	iolS	aldo/keto reductase family oxidoreductase	1	0.84214	0.964874	1	1.28098	0.966199	1	2.47275	3.02614
SAOUHSC_00605	SAOUHSC_00605	acetyltransferase	1	0.627752	0.790831	1	0.862485	0.713584	1	0.948505	1.07901
SAOUHSC_00606	ywfO	HD domain-containing protein	1	1.66318	1.04565	1	1.0287	0.622168	1	1.08877	0.908314
SAOUHSC_00607	ywhD	YwhD like protein	1	5.04938	3.04476	1	3.315	2.40434	1	6.3673	4.49332
SAOUHSC_00608	adh1	alcohol dehydrogenase I, putative	1	2.63136	10.9201	1	1.42553	1.11768	1	1.24614	13.8607
SAOUHSC_00610	SAOUHSC_00610	YwiB	1	3.86783	1.06755	1	3.88845	1.15921	1	15.566	5.89809
SAOUHSC_00611	argS	arginyl-tRNA synthetase	1	0.786792	0.85117	1	0.836525	1.03761	1	0.818886	1.05311
SAOUHSC_00613	yvrC	iron compound ABC transporter, substrate-binding protein, putative	1	0.865358	0.836538	1	1.3068	1.44939	1	1.52567	1.0586
SAOUHSC_00615	SAOUHSC_00615	haloacid dehalogenase-like hydrolase, putative	1	0.873346	0.445668	1	0.665144	0.81827	1	0.763865	0.736193
SAOUHSC_00616	SAOUHSC_00616	alpha/beta fold family hydrolase	1	0.994898	1.41828	1	0.7589	1.24941	1	2.00051	1.16085
SAOUHSC_00617	SAOUHSC_00617	hypothetical protein SAOUHSC_00617	1	2.16528	6.01236	1	15.4412	79.6242	1	132.63	23.2701
SAOUHSC_00620	sarA	staphylococcal accessory regulator T, putative	1	1.01161	0.98938	1	0.965379	0.99355	1	1.14516	1.37265
SAOUHSC_00625	mrpA	putative monovalent cation/H+ antiporter subunit A	1	0.837438	0.287652	1	1.32697	0.924595	1	1.72407	0.222565
SAOUHSC_00633	SAOUHSC_00633	Na+/H+ antiporter	1	1.16666	1.07384	1	2.38036	5.13399	1	2.97169	1.8217
SAOUHSC_00634	mntC	ABC transporter, substrate-binding protein, putative	1	0.419464	0.378463	1	0.642013	0.268146	1	0.388415	0.324615
SAOUHSC_00637	mntB2	ABC transporter ATP-binding protein	1	0.700848	0.671274	1	0.787201	0.828867	1	0.959152	0.682917
SAOUHSC_00638	sirR	iron-dependent repressor	1	6.38219	0.525497	1	4.14729	10.6062	1	3.92133	0.909221
SAOUHSC_00639	SAOUHSC_00639	putative membrane protein	1	0.964172	0.469196	NaN	NaN	NaN	1	0.0426741	0.0288382
SAOUHSC_00640	tagA	teichoic acid biosynthesis protein	1	0.277175	4.04397	1	0.462171	1.42155	1	NaN	0.805347
SAOUHSC_00641	tagH	teichoic acid translocation ATP-binding protein, putative	1	1.02442	0.655298	1	0.73536	0.924674	1	1.20354	1.02241
SAOUHSC_00642	tagG	teichoic acid biosynthesis protein, putative	1	318.397	97.0911	1	24.1997	19.6554	1	2.72636	0.984596
SAOUHSC_00643	tagB	tagB protein, putative	1	1.44233	0.4741	1	1.42049	2.62655	1	19.8208	1.88628
SAOUHSC_00644	tagX	tagX protein, putative	1	3.98959	2.68467	1	1.50349	1.30493	1	2.93752	1.60781
SAOUHSC_00645	tagD	glycerol-3-phosphate cytidylyltransferase	1	0.864602	1.19404	1	0.943992	1.7829	1	1.06937	1.44709
SAOUHSC_00646	pbp4	penicillin-binding protein 4, putative	1	0.743539	0.986509	1	0.699945	1.06183	1	1.37289	1.43181
SAOUHSC_00647	abcA	ABC transporter ATP-binding protein	1	1.78489	1.14404	1	2.16874	2.05184	1	1.54402	0.69529
SAOUHSC_00648	yxjA	nucleoside permease NupC	1	1.76685	1.41436	1	0.813974	2.48404	1	0.340662	0.210512
SAOUHSC_00651	yxkD	YxkD	1	0.967957	0.530091	1	0.713408	0.358413	1	0.80794	0.78394
SAOUHSC_00652	fhuC	iron compound ABC transporter, ATP-binding protein	1	0.556244	0.751217	1	0.530584	0.982114	1	0.31381	0.382285
SAOUHSC_00655	SAOUHSC_00655	dihydroxyacetone kinase subunit DhaK	1	6.27963	4.52764	1	3.42396	4.67341	1	2.96655	4.4201
SAOUHSC_00656	SAOUHSC_00656	dihydroxyacetone kinase	1	2.55832	1.45865	1	4.70846	3.51225	1	7.69628	7.64288
SAOUHSC_00658	SAOUHSC_00658	phosphotransferase mannnose-specific family component IIA	1	11.1185	29.2466	1	3.19036	11.4269	1	0.112393	9.47858
SAOUHSC_00659	SAOUHSC_00659	hypothetical protein SAOUHSC_00659	1	2.77433	2.24091	1	3.11947	6.56451	1	4.33234	5.31435
SAOUHSC_00661	SAOUHSC_00661	lipase/esterase	1	0.662244	0.495644	1	0.699645	0.802283	1	1.26299	1.30809
SAOUHSC_00663	SAOUHSC_00663	acetyltransferase	1	2.96107	1.44654	1	1.50516	0.846226	1	0.847264	1.00511
SAOUHSC_00665	bceR	DNA-binding response regulator	1	1.74542	1.0282	1	1.31001	1.82007	1	3.74191	2.15079
SAOUHSC_00666	graS	sensor histidine kinase	1	0.676144	1.52152	1	2.16798	0.356305	1	4.48793	3.37697
SAOUHSC_00667	vraF	ABC transporter ATP-binding protein, putative	1	5.13922	2.28755	1	6.71575	2.43325	1	2.01043	2.42108
SAOUHSC_00669	ykaA	phosphate transport regulator	1	1.60858	1.46193	1	1.19714	1.38935	1	1.4893	1.60941
SAOUHSC_00671	SAOUHSC_00671	secretory antigen SsaA-like protein	1	1.33018	0.973646	1	5.90833	2.25344	1	4.22608	1.576
SAOUHSC_00674	sarX	accessory regulator A-like protein	1	0.682788	0.845735	1	6.21039	10.9135	1	0.559791	0.30825
SAOUHSC_00675	yeeI	DNA-binding regulatory protein, YebC/PmpR family	1	0.64523	1.06516	1	0.616442	0.756868	1	0.628748	1.11074
SAOUHSC_00676	SAOUHSC_00676	cupin family protein	1	7.84149	10.1295	1	11.0696	4.22664	1	127.652	15.3573
SAOUHSC_00678	SAOUHSC_00678	hypothetical protein SAOUHSC_00678	1	1.75884	1.13889	1	1.92379	1.10211	1	0.795781	0.765335
SAOUHSC_00679	SAOUHSC_00679	LysR family transcriptional regulator	1	0.815038	0.817173	1	0.878524	1.58843	1	1.28914	1.29214
SAOUHSC_00686	SAOUHSC_00686	hypothetical protein SAOUHSC_00686	1	1.23462	0.864122	1	1.16966	1.17079	1	0.915107	0.836161
SAOUHSC_00688	yvdD	lysine decarboxylase family protein	1	1.32251	0.608411	1	0.993127	9.2988	1	0.628143	0.936377
SAOUHSC_00689	SAOUHSC_00689	YaiI/YqxD family protein	1	21.363	13.8901	1	3.40311	9.9156	1	88.5891	5.85625
SAOUHSC_00690	SAOUHSC_00690	hypothetical protein SAOUHSC_00690	1	11.6804	6.58447	1	1.24825	0.767449	1	1.31515	2.45422
SAOUHSC_00691	uppP	undecaprenol kinase, putative	1	0.758164	1.28256	1	0.852922	1.803	1	2.47822	1.42327
SAOUHSC_00692	SAOUHSC_00692	ABC transporter ATP-binding protein	1	8.99287	8.0543	1	1.95947	1.5878	1	122.982	26.7492
SAOUHSC_00694	norR	MarR family transcriptional regulator	1	0.60015	0.995724	1	0.379854	0.617743	1	0.839121	1.8115
SAOUHSC_00695	SAOUHSC_00695	cobalamin synthesis protein	1	2.22346	1.77738	1	1.78099	1.25348	1	2.18978	1.33186
SAOUHSC_00696	ycsN	aldo/keto reductase family oxidoreductase	1	12.5558	4.47037	1	2.8653	14.9536	1	3.67122	0.320875
SAOUHSC_00706	fruR	DeoR family transcriptional regulator	1	5.34974	2.56274	1	2.62979	1.3743	1	2.279	0.158436
SAOUHSC_00707	fruB	fructose 1-phosphate kinase, putative	1	0.811001	0.342256	1	0.632461	0.224901	1	1.0176	0.621176
SAOUHSC_00708	fruA	fructose specific permease, putative	1	0.885527	0.627266	1	1.03452	0.421482	1	1.20704	0.594049
SAOUHSC_00710	nagA	N-acetylglucosamine-6-phosphate deacetylase	1	1.72667	1.29106	1	1.42983	1.963	1	3.43963	2.77628
SAOUHSC_00711	yhdP	hemolysin	1	0.89564	0.753682	1	1.94466	0.871212	1	4.50557	0.955654
SAOUHSC_00712	SAOUHSC_00712	aldo/keto reductase family oxidoreductase	1	0.996796	1.06366	1	1.17405	1.10059	1	1.14199	1.19091
SAOUHSC_00713	csbB	glycosyl transferase, group 2 family protein	1	11.0253	5.44943	1	24.1756	1.8006	1	19.7081	2.427
SAOUHSC_00714	saeS	sensor histidine kinase SaeS, putative	1	1.38625	1.41713	1	1.18971	1.49456	1	0.797206	0.972062
SAOUHSC_00715	saeR	response regulator, putative	1	0.460741	1.26515	1	486.067	1.17052	1	210.916	1.63748
SAOUHSC_00716	SAOUHSC_00716	DoxX subfamily, putative	1	0.765927	1.89363	1	0.666339	0.853065	1	1.18941	1.98509
SAOUHSC_00717	SAOUHSC_00717	lipoprotein	1	0.680248	5.06191	1	0.954964	6.6775	1	1.20581	7.29979
SAOUHSC_00719	queE	radical activating enzyme family protein	1	0.517026	0.232665	1	0.643308	0.467021	1	0.754134	0.485375
SAOUHSC_00721	queC	aluminum resistance protein	1	1.75059	1.72592	1	1.64441	0.41068	1	1.59425	0.346502
SAOUHSC_00724	pabC	chorismate binding enzyme, putative	1	1.36089	1.20219	1	26.4487	53.1745	1	0.713796	4.9173
SAOUHSC_00726	SAOUHSC_00726	urea amidolyase	1	1.57043	1.03478	1	0.95767	1.40412	1	2.42917	1.29235
SAOUHSC_00727	SAOUHSC_00727	urea amidolyase-related protein	1	1.26768	0.882128	1	2.73872	1.94563	1	0.535613	0.41112
SAOUHSC_00728	ltaSA	sulfatase family protein	1	1.02433	1.11759	1	0.885994	1.69901	1	1.25651	2.04233
SAOUHSC_00729	yfmR	ABC transporter, ATP-binding protein	1	0.962187	0.877086	1	0.830445	1.0526	1	1.00023	1.37639
SAOUHSC_00730	recQ	ATP-dependent DNA helicase RecQ	1	1.64204	0.453981	1	8.61897	4.22382	1	3.39258	3.95649
SAOUHSC_00731	SAOUHSC_00731	ABC transporter domain protein	1	1.29125	0.706209	1	2.91493	0.58909	1	1.41021	0.334177
SAOUHSC_00732	opuBB	amino acid ABC transporter, permease protein, putative	1	1.28778	1.55021	1	0.975426	1.69317	1	2.6099	2.22916
SAOUHSC_00733	hisC	histidinol-phosphate aminotransferase	1	1.74526	2.0554	1	1.65421	2.26285	1	3.65215	2.09108
SAOUHSC_00736	SAOUHSC_00736	diacylglycerol kinase protein	1	2.79632	1.99958	1	2.85077	1.33241	1	8.54639	2.89119
SAOUHSC_00738	dtpT	amino acid/peptide transporter (peptide:H+ symporter)	1	0.00260742	0.177841	1	0.00124858	0.101053	1	0.458954	0.29772
SAOUHSC_00739	ykvM	7-cyano-7-deazaguanine reductase	1	26.798	0.798205	1	0.24056	0.163536	1	3.29046	0.318552
SAOUHSC_00740	SAOUHSC_00740	integral membrane protein	1	1.43867	0.749077	1	1.10748	1.49018	1	2.31882	2.6024
SAOUHSC_00742	nrdE	ribonucleotide-diphosphate reductase alpha chain, putative	1	0.792648	0.872834	1	0.694388	0.784872	1	0.799673	0.518063
SAOUHSC_00743	nrdF	ribonucleotide-disphosphate reductase beta chain, putative	1	0.699742	0.586986	1	0.620379	0.590256	1	0.599956	0.427087
SAOUHSC_00749	SAOUHSC_00749	transferrin receptor	1	0.655522	0.815786	1	0.785918	0.965482	1	0.604691	0.784242
SAOUHSC_00751	SAOUHSC_00751	CHY zinc finger superfamily protein	1	0.622918	1.12031	1	0.558611	1.21763	1	0.703922	1.91746
SAOUHSC_00752	murB	UDP-N-acetylenolpyruvoylglucosamine reductase, putative	1	1.13424	0.994993	1	0.868791	0.626587	1	0.611593	1.28613
SAOUHSC_00754	SAOUHSC_00754	lipoprotein	1	0.615746	0.682192	1	0.765358	0.888624	1	1.4552	1.67842
SAOUHSC_00755	ytxJ	YtxJ like protein	1	0.588932	0.470804	1	0.842001	0.305451	1	0.691075	0.377148
SAOUHSC_00756	SAOUHSC_00756	glycerate kinase	1	0.673713	1.01811	1	0.69731	1.32064	1	0.805514	1.0481
SAOUHSC_00757	pepT	peptidase T, putative	1	5.81758	1.68517	1	1.20481	1.48502	1	1.07518	1.12787
SAOUHSC_00760	SAOUHSC_00760	GGDEF domain-containing protein	1	5.86557	2.4103	1	2.4407	1.07978	1	16.6874	3.99879
SAOUHSC_00763	yvyE	YigZ family protein	1	0.567887	0.895731	1	0.577669	1.38789	1	1.34072	2.07048
SAOUHSC_00767	yvyD	ribosomal subunit interface protein	1	3.60342	2.1671	1	3.16748	4.21325	1	2.34612	1.71086
SAOUHSC_00769	secA	preprotein translocase, SecA subunit	1	2.68663	1.74213	1	2.03093	1.11486	1	2.95761	1.50656
SAOUHSC_00771	prfB	peptide chain release factor 2, putative	1	4.01248	3.90966	1	1.84986	1.92466	1	8.86914	7.59307
SAOUHSC_00774	SAOUHSC_00774	HD domain-containing protein	1	1.78175	0.961528	1	1.43295	1.80847	1	1.60159	1.77538
SAOUHSC_00776	uvrB1	excinuclease ABC, B subunit	1	1.83171	1.19238	1	1.28251	0.892649	1	1.9836	0.690344
SAOUHSC_00779	uvrB2	excinuclease ABC subunit B, putative	1	1.47478	0.823801	1	0.266868	1.44846	1	1.04969	0.781927
SAOUHSC_00780	uvrA	excinuclease ABC, A subunit	1	11.7666	11.3856	1	4.9944	0.378813	1	0.888279	5.63604
SAOUHSC_00781	hprK	HPr(Ser) kinase/phosphatase	1	1.25803	1.11831	1	1.24088	1.34956	1	1.18241	0.945501
SAOUHSC_00782	lgt	prolipoprotein diacylglyceryl transferase	1	2.07474	1.69026	1	1.61615	1.24213	1	0.985178	1.24461
SAOUHSC_00785	trxB	thioredoxin reductase	1	0.745896	1.10341	1	1.40932	1.38743	1	1.19562	1.48395
SAOUHSC_00787	yvcJ	putative P-loop ATPase/kinase	1	1.30541	1.60259	1	1.13505	1.76048	1	1.76525	1.2683
SAOUHSC_00788	yvcK	transporter	1	5.00233	2.97698	1	0.868941	1.26792	1	1.39454	0.391679
SAOUHSC_00789	whiA	Cytoplasmichypothetical protein DUF199	1	1.76704	0.659553	1	1.37162	0.930345	1	7.15677	2.68298
SAOUHSC_00790	clpP	ATP-dependent Clp protease, proteolytic subunit ClpP	1	0.992555	0.993583	1	0.91193	1.26716	1	1.03624	1.26115
SAOUHSC_00792	SAOUHSC_00792	cell-division inhibitor	1	1.13905	0.546357	1	1.51073	0.929049	1	1.0801	0.464895
SAOUHSC_00794	gapR	glycolytic operon regulator	1	0.9375	2.63835	1	0.702688	1.58468	1	1.18777	2.79791
SAOUHSC_00795	gapA	glyceraldehyde-3-phosphate dehydrogenase, type I	1	0.583974	1.05034	1	0.638738	0.786945	1	0.613316	1.3478
SAOUHSC_00796	pgk	phosphoglycerate kinase, putative	1	0.690944	1.14038	1	0.568633	0.53046	1	0.650834	1.3065
SAOUHSC_00797	tpiA	triosephosphate isomerase	1	1.72542	1.72934	1	1.82301	0.618146	1	1.04121	0.767468
SAOUHSC_00798	pgm	phosphoglycerate mutase, 2,3-bisphosphoglycerate-independent	1	0.75781	1.31389	1	0.53784	0.818773	1	0.783328	1.86371
SAOUHSC_00799	eno	enolase	1	0.99316	1.35665	1	0.886964	1.30574	1	0.752541	1.38957
SAOUHSC_00800	SAOUHSC_00800	putative membrane protein	1	0.763904	0.877514	1	1.10125	1.31101	1	0.977327	1.09529
SAOUHSC_00801	secG	preprotein translocase, SecG subunit	1	0.773212	0.770253	1	0.834758	1.45134	1	1.04316	1.00302
SAOUHSC_00802	est	carboxylesterase precursor, putative	1	5.49263	1.1294	1	0.81805	1.4534	1	2.13365	0.743946
SAOUHSC_00803	rnr	ribonuclease R, putative	1	1.44994	1.04205	1	1.08337	1.05972	1	1.60648	1.0266
SAOUHSC_00804	smpB	SsrA-binding protein	1	0.859447	0.280288	1	1.55214	0.24628	1	1.49186	0.517532
SAOUHSC_00806	SAOUHSC_00806	hypothetical protein SAOUHSC_00806	1	213.122	57.601	1	203.677	321.156	1	32.8153	3.96246
SAOUHSC_00808	SAOUHSC_00808	putative lipoprotein	1	1.80117	0.981809	1	1.29326	0.152931	1	0.497188	0.0228379
SAOUHSC_00811	SAOUHSC_00811	acetyltransferase	1	1.67366	0.218785	1	0.356221	0.718391	1	0.49109	0.138619
SAOUHSC_00812	clfA	clumping factor	1	7.06073	3.11333	1	1.53646	0.854345	1	1.28482	0.648516
SAOUHSC_00819	cspC	CSD family cold shock protein	1	0.720943	0.609576	1	0.62767	0.340882	1	0.778656	0.597442
SAOUHSC_00821	SAOUHSC_00821	hypothetical protein SAOUHSC_00821	1	2.48807	3.956	1	2.64476	2.92321	1	3.05502	0.800332
SAOUHSC_00830	SAOUHSC_00830	lactococcal prophage ps3 protein 05	1	0.940969	0.751613	1	1.43036	0.937572	1	1.00918	1.92032
SAOUHSC_00831	ohrA	OsmC/Ohr family protein	1	119.926	0.482898	1	0.819706	0.241211	1	9.75173	1.29197
SAOUHSC_00832	aroD	3-dehydroquinate dehydratase, type I	1	3.91297	0.206315	1	1.32682	2.86003	1	1.04114	28.5871
SAOUHSC_00833	SAOUHSC_00833	nitroreductase family protein	1	0.618551	0.795794	1	0.763246	1.33146	1	0.60565	1.17127
SAOUHSC_00834	ydbP	thioredoxin, putative	1	0.897562	1.26406	1	0.740368	1.85504	1	0.869558	1.70343
SAOUHSC_00835	yusI	arsenate reductase	1	1.02087	1.44011	1	1.24234	1.85868	1	0.697121	1.80486
SAOUHSC_00836	gcvH	glycine cleavage system H protein	1	0.668116	0.58521	1	0.974958	1.25905	1	0.741459	0.687895
SAOUHSC_00838	truncated-SA	YwqG family protein	1	3.36664	1.19542	1	1.10748	0.880945	1	2.50754	1.43184
SAOUHSC_00841	yusE	thioredoxin	1	1.08799	0.66266	1	1.0242	5.04816	1	2.04635	0.725733
SAOUHSC_00842	metQ	ABC transporter, ATP-binding protein, putative	1	2.15927	0.90272	1	1.87353	0.928042	1	2.15808	0.820648
SAOUHSC_00844	metN	ABC transporter substrate-binding protein	1	2.50795	0.80136	1	3.38085	0.970851	1	1.66523	0.543631
SAOUHSC_00845	csbD	CsbD-like superfamily protein	1	15.6001	2.68839	1	1.33413	0.334458	1	1.46596	0.189778
SAOUHSC_00847	sufC	ABC transporter, ATP-binding protein, putative	1	0.95874	0.773092	1	1.47292	1.11529	1	0.74938	0.634848
SAOUHSC_00848	sufD	FeS assembly protein SufD	1	1.56298	0.842505	1	1.45164	0.870745	1	1.53043	0.77027
SAOUHSC_00849	sufS	aminotransferase, class V superfamily, putative	1	0.993311	0.727281	1	1.16606	1.00747	1	1.19075	1.58175
SAOUHSC_00850	iscU	NifU family SUF system FeS assembly protein	1	0.671131	0.817163	1	0.771086	0.825204	1	0.640387	1.62176
SAOUHSC_00851	sufB	ABC transporter-associated protein	1	0.746184	0.583643	1	0.812594	0.893279	1	0.74786	0.679355
SAOUHSC_00855	yrpB	2-nitropropane dioxygenase family oxidoreductase	1	0.883056	0.527954	1	0.358579	0.402956	1	0.262044	0.413645
SAOUHSC_00858	yunF	YunF	1	0.261483	1.5069	1	0.12045	1.51471	1	14.5756	1.5973
SAOUHSC_00861	lipA	lipoic acid synthetase	1	1.00545	0.631272	1	1.06313	0.873293	1	1.28159	0.994468
SAOUHSC_00862	yutD	transcriptional regulator	1	13.209	6.12583	1	6.34421	2.52294	1	4.75342	1.0487
SAOUHSC_00863	SAOUHSC_00863	alanine racemase domain-containing protein	1	0.958878	0.808699	1	0.918755	1.79927	1	1.71382	2.50652
SAOUHSC_00864	SAOUHSC_00864	YutE	1	1.87088	0.846658	1	0.976586	2.45104	1	1.32624	0.779447
SAOUHSC_00865	yutF	haloacid dehalogenase-like hydrolase	1	0.907699	1.16975	1	1.02238	1.54147	1	0.977096	1.1807
SAOUHSC_00866	yvcT	D-isomer specific 2-hydroxyacid dehydrogenase, NAD binding domain protein	1	0.665302	0.998347	1	1.36462	1.38745	1	0.878462	1.4305
SAOUHSC_00869	dltA	D-alanine-activating enzyme	1	0.647692	0.514814	1	0.712537	0.73744	1	0.728177	0.602311
SAOUHSC_00870	dltB	dltB protein, putative	1	0.425116	0.233681	1	25.4428	2.98636	1	8.95955	5.77787
SAOUHSC_00871	dltC	D-alanyl carrier protein	1	0.663888	0.541572	1	0.604647	0.677848	1	0.689661	0.625686
SAOUHSC_00872	dltD	extramembranal protein	1	0.816362	0.583415	1	0.908138	0.574828	1	1.00662	0.608424
SAOUHSC_00873	yutI	nitrogen fixation protein NifU	1	0.368105	0.688129	1	0.361271	0.878793	1	0.520002	0.682334
SAOUHSC_00874	yuzD	sulfur oxido-reduction management enzyme	1	0.472039	0.562768	1	1.39812	0.691561	1	6.93893	0.408779
SAOUHSC_00875	yutJ	pyridine nucleotide-disulphide oxidoreductase	1	0.72242	0.80906	1	0.945456	1.51016	1	1.01066	1.31936
SAOUHSC_00877	yutM	HesB domain-containing protein	1	0.894118	0.776964	1	0.684811	1.01558	1	0.70442	0.721651
SAOUHSC_00878	yumB	NADH dehydrogenase	1	0.799309	0.816128	1	0.859552	1.01984	1	0.837529	0.876839
SAOUHSC_00879	ampA	probable cytosol aminopeptidase	1	1.43655	2.16392	1	2.04151	2.24073	1	0.82307	1.08163
SAOUHSC_00883	mnhG	monovalent cation/proton antiporter, MnhG/PhaG subunit subfamily, putative	1	0.382324	0.581076	1	2.45319	0.687427	1	4.89236	1.86568
SAOUHSC_00885	mnhE	monovalent cation/H antiporter subunit E	1	8.82923	3.3928	1	3.04958	1.57223	1	17.6684	3.426
SAOUHSC_00886	mnhD	Na+/H+ antiporter, MnhD component, putative	1	1.03246	1.10794	1	0.82534	1.50239	1	1.60922	1.51133
SAOUHSC_00887	mnhC	Na+/H+ antiporter subunit, putative	1	1.46468	0.915867	1	0.993505	0.736778	1	9.07114	2.23577
SAOUHSC_00889	mnhA	Na+/H+ antiporter subunit, putative	1	1.27018	1.8092	1	2.25227	1.13929	1	3.06284	3.06185
SAOUHSC_00890	kapB	kinase-associated protein B	1	2.04167	1.40273	1	1.22632	1.22646	1	0.920886	0.966371
SAOUHSC_00891	ppi	peptidyl-prolyl cis-trans isomerase, cyclophilin-type, putative	1	0.879766	0.934526	1	0.813166	1.18641	1	0.692214	1.29156
SAOUHSC_00893	yqiG	FMN oxidoreductase, putative	1	0.96035	1.69755	1	0.653547	3.28815	1	0.63963	1.22308
SAOUHSC_00894	rocD	ornithine aminotransferase, putative	1	1.68676	1.29643	1	1.90895	1.96279	1	1.41051	1.01836
SAOUHSC_00895	gluD	glutamate dehydrogenase, NAD-specific, putative	1	4.32269	2.5943	1	3.33094	2.4974	1	3.47726	1.79899
SAOUHSC_00899	argG	argininosuccinate synthase	1	3.30174	4.64828	1	1.06231	4.09591	1	4.95777	3.30797
SAOUHSC_00900	pgi	glucose-6-phosphate isomerase	1	0.742403	1.54497	1	1.33314	1.39738	1	1.03375	2.71615
SAOUHSC_00903	spsB	Signal peptidase IB, putative	1	0.896943	1.65166	1	1.01419	1.99388	1	1.40398	1.59969
SAOUHSC_00904	rexB	exonuclease RexB, putative	1	1.58983	1.3736	1	18.2615	2.63978	1	2.98468	1.87704
SAOUHSC_00905	rexA	ATP-dependent nuclease subunit A, putative	1	2.41291	1.53876	1	2.22149	2.65795	1	3.83863	0.852063
SAOUHSC_00906	SAOUHSC_00906	fumarylacetoacetate (FAA) hydrolase family protein	1	1.17795	1.14624	1	1.08182	0.89267	1	1.09929	0.821302
SAOUHSC_00908	cdr	coenzyme A disulfide reductase, putative	1	1.04022	0.970988	1	1.31218	0.987958	1	1.20021	1.10411
SAOUHSC_00909	yitU	haloacid dehalogenase-like hydrolase	1	0.648386	1.29897	1	0.887394	0.561982	1	1.48018	1.21337
SAOUHSC_00910	SAOUHSC_00910	N-6 Adenine-specific DNA methylase YitW	1	0.832356	1.47195	1	0.494578	1.40611	1	0.530405	1.0596
SAOUHSC_00912	clpB	ATP-dependent Clp protease, ATP-binding subunit ClpB	1	1.02045	0.883272	1	0.95297	1.05091	1	1.24441	1.1215
SAOUHSC_00917	yxkA	phospholipid-binding protein	1	0.64531	0.851967	1	0.741236	2.21672	1	0.760487	1.74038
SAOUHSC_00920	FabH	3-oxoacyl-(acyl carrier protein) synthase III	1	0.897413	0.791123	1	0.872009	0.712518	1	0.768874	1.04038
SAOUHSC_00921	fabF	3-oxoacyl- synthase, putative	1	0.652832	0.54002	1	0.585268	0.598838	1	0.813798	0.772566
SAOUHSC_00924	SAOUHSC_00924	oligopeptide ABC transporter permease	1	1.85241	1.45372	1	2.89456	3.16858	1	2.19919	3.22344
SAOUHSC_00925	oppD	oligopeptide ABC transporter ATP-binding protein	1	1.46061	1.18897	1	1.96258	1.12618	1	1.42531	1.27355
SAOUHSC_00926	oppF	oligopeptide ABC transporter, ATP-binding protein, putative	1	3.28179	1.41601	1	21.6149	5.77537	1	3.76967	0.453601
SAOUHSC_00927	oppA	oligopeptide ABC transporter, substrate-binding protein, putative	1	3.13866	1.48698	1	1.91292	0.592711	1	2.88011	0.428517
SAOUHSC_00933	trpS	tryptophanyl-tRNA synthetase	1	1.38409	1.06481	1	0.876771	1.09972	1	1.80588	1.0754
SAOUHSC_00934	spxA	transcriptional regulator Spx	1	5.16168	5.10358	1	3.07868	4.28124	1	4.88166	2.90951
SAOUHSC_00935	mecA	adaptor protein	1	1.53541	2.4425	1	3.94854	2.49187	1	0.879099	1.62823
SAOUHSC_00937	pepF	oligoendopeptidase F	1	0.788106	0.87317	1	1.0045	0.880874	1	0.513296	0.783716
SAOUHSC_00940	SAOUHSC_00940	adenylate cyclase	1	2.46466	1.31161	1	2.03946	1.63066	1	7.2194	3.89071
SAOUHSC_00941	SAOUHSC_00941	phosphatase	1	1.03996	1.09277	1	1.12634	0.443655	1	0.786095	0.834048
SAOUHSC_00942	relA1	GTP pyrophosphokinase, putative	1	1.13116	1.38883	1	1.13476	1.708	1	2.0811	1.90024
SAOUHSC_00943	ppnK	ATP-NAD kinase, putative	1	2.2175	1.85042	1	1.40619	1.86508	1	1.56035	1.36024
SAOUHSC_00945	mgtE	magnesium transporter	1	0.821615	1.05576	1	0.914876	1.46969	1	0.733226	1.36321
SAOUHSC_00946	SAOUHSC_00946	cation transport protein	1	1.01792	1.12031	1	2.60718	2.30136	1	1.37382	4.02247
SAOUHSC_00947	fabI	enoyl-(acyl-carrier-protein) reductase	1	0.820987	0.974764	1	0.816333	1.21799	1	0.820931	1.37382
SAOUHSC_00948	SAOUHSC_00948	putative permease	1	130.278	1.65843	1	0.817908	0.199751	1	1.10242	0.609411
SAOUHSC_00951	SAOUHSC_00951	2',5' RNA ligase family protein	1	2.80765	1.91954	1	2.90085	2.39484	1	1.31702	1.05098
SAOUHSC_00954	murE	UDP-N-acetylmuramoylalanyl-D-glutamate--2, 6-diaminopimelate ligase	1	1.52563	1.12667	1	1.1654	1.54288	1	1.06852	1.36036
SAOUHSC_00956	prfC	peptide chain release factor 3	1	1.18237	0.909167	1	0.961056	1.02376	1	0.893184	1.07908
SAOUHSC_00958	htrA	serine protease HtrA, putative	1	1.1263	1.12918	1	2.0076	1.23204	1	0.763468	1.09017
SAOUHSC_00960	SAOUHSC_00960	5' nucleotidase family protein	1	0.606702	0.563	1	0.708233	3.0875	1	1.46668	10.7469
SAOUHSC_00963	yhfJ	lipoyltransferase and lipoate-protein ligase, putative	1	11.2012	4.16615	1	6.92861	2.33812	1	77.5607	7.73165
SAOUHSC_00964	SAOUHSC_00964	hypothetical protein SAOUHSC_00964	1	0.452037	0.498709	1	0.799458	0.990254	1	0.732747	0.789424
SAOUHSC_00972	SAOUHSC_00972	hypothetical protein SAOUHSC_00972	1	0.69954	0.254996	1	0.836584	0.622063	1	1.13526	0.250306
SAOUHSC_00973	SAOUHSC_00973	glycosyl transferase, group 1 family protein	1	1.23788	0.382413	1	0.602162	0.684259	1	0.516383	0.539479
SAOUHSC_00974	SAOUHSC_00974	glycosyl transferase, group 1	1	0.787054	0.390605	1	0.649392	0.450244	1	0.845768	0.427038
SAOUHSC_00975	SAOUHSC_00975	YfiD like protein	1	0.818069	1.42957	1	1.31553	0.360497	1	0.857176	1.04108
SAOUHSC_00978	SAOUHSC_00978	hypothetical protein SAOUHSC_00978	1	0.655893	1.20875	1	1.51848	0.503562	1	23.8498	24.1727
SAOUHSC_00979	SAOUHSC_00979	acetyltransferase	1	3.68574	3.64799	1	19.6651	0.870893	1	53.9153	0.840322
SAOUHSC_00980	SAOUHSC_00980	1,4-dihydroxy-2-naphthoate octaprenyltransferase	1	0.280444	0.959265	1	6.49927	1.53672	1	1.32475	0.92128
SAOUHSC_00982	SAOUHSC_00982	isochorismate synthase family protein	1	2.57948	1.29335	1	1.15965	1.19522	1	10.0712	3.23575
SAOUHSC_00983	menD	2-succinyl-6-hydroxy-2,4-cyclohexadiene-1-carboxylic acid synthase/2-oxoglutarate decarboxylase	1	1.10554	3.12879	1	0.569469	0.433505	1	0.49966	9.696
SAOUHSC_00984	SAOUHSC_00984	alpha/beta fold family hydrolase	1	0.599635	0.590887	1	0.41584	0.828623	1	0.359387	1.44255
SAOUHSC_00985	menB	enoyl-CoA hydratase/isomerase family protein, putative	1	1.0598	1.2424	1	1.01767	1.2042	1	1.05297	1.09541
SAOUHSC_00989	AspB	aminotransferase, class I	1	2.27339	1.24095	1	1.70888	1.42625	1	2.08123	1.18422
SAOUHSC_00994	atl	bifunctional autolysin precursor, putative	1	4.00224	1.77627	1	0.863842	0.704432	1	0.735293	0.522394
SAOUHSC_00996	SAOUHSC_00996	hypothetical protein SAOUHSC_00996	1	NaN	0.126537	1	NaN	4.52211	1	19.8366	32.1399
SAOUHSC_00997	SAOUHSC_00997	transcriptional regulator	1	1.52595	1.69162	1	1.31556	0.552334	1	2.36365	1.27696
SAOUHSC_00998	fmtA	fmt protein, putative	1	0.57663	1.11965	1	0.641599	1.06276	1	1.1741	1.56952
SAOUHSC_01001	qoxB	quinol oxidase, subunit I	1	0.879788	0.574276	1	0.897047	0.31523	1	1.45419	0.738317
SAOUHSC_01002	qoxA	quinol oxidase AA3, subunit II, putative	1	0.780074	0.823457	1	0.923632	0.597407	1	0.799587	0.816503
SAOUHSC_01007	folD	FolD bifunctional protein, putative	1	0.947558	1.38283	1	1.32234	2.19521	1	0.783842	1.31526
SAOUHSC_01008	purE	phosphoribosylaminoimidazole carboxylase, catalytic subunit	1	0.49778	0.816037	1	0.74193	0.740805	1	0.670865	0.735817
SAOUHSC_01009	purK	phosphoribosylaminoimidazole carboxylase, ATPase subunit	1	0.626578	0.863769	1	0.949616	1.63943	1	0.698915	0.485833
SAOUHSC_01010	purC	phosphoribosylaminoimidazole-succinocarboxamide synthase	1	0.53995	0.815487	1	0.776975	1.41722	1	0.558309	0.52959
SAOUHSC_01011	purS	phosphoribosylformylglycinamidine synthase, PurS protein	1	0.45179	0.81922	1	0.723758	1.53581	1	0.540309	0.526157
SAOUHSC_01012	purQ	phosphoribosylformylglycinamidine synthase I	1	0.607995	0.915258	1	0.917701	1.07185	1	0.698641	0.738886
SAOUHSC_01013	purL	phosphoribosylformylglycinamidine synthase II	1	0.572995	0.930823	1	0.669096	1.21512	1	0.653306	0.552013
SAOUHSC_01014	purF	amidophosphoribosyltransferase	1	0.521477	1.0157	1	0.815045	1.39304	1	0.774721	0.657141
SAOUHSC_01015	purM	phosphoribosylformylglycinamidine cyclo-ligase	1	0.482902	0.805083	1	0.505895	1.10333	1	0.606532	0.534412
SAOUHSC_01016	purN	phosphoribosylglycinamide formyltransferase, putative	1	0.570122	0.93356	1	0.637735	1.68678	1	0.593453	0.739145
SAOUHSC_01017	purH	phosphoribosylaminoimidazolecarboxamide formyltransferase/IMP cyclohydrolase	1	0.533713	0.756071	1	0.775482	0.826817	1	0.620682	0.437134
SAOUHSC_01018	purD	phosphoribosylamine-glycine ligase	1	0.661551	0.794989	1	1.00016	0.691777	1	0.576721	0.612044
SAOUHSC_01025	SAOUHSC_01025	putative membrane protein	1	2.10888	1.66884	1	1.71224	1.53061	1	4.96455	1.35366
SAOUHSC_01026	SAOUHSC_01026	SAM-dependent methyltransferase	1	1.38406	1.056	1	0.869302	1.48707	1	1.73824	0.862091
SAOUHSC_01027	SAOUHSC_01027	hypothetical protein SAOUHSC_01027	1	2.88939	1.09807	1	1.96891	0.767179	1	1.19076	0.944824
SAOUHSC_01028	ptsH	phosphocarrier protein hpr, putative	1	0.759475	1.06366	1	1.03824	1.97946	1	0.779342	1.59422
SAOUHSC_01029	ptsI	phosphoenolpyruvate-protein phosphotransferase	1	0.792338	1.22457	1	0.79708	1.11041	1	0.794333	1.7793
SAOUHSC_01031	cydA	cytochrome d ubiquinol oxidase, subunit I, putative	1	1.8962	7.92314	1	2.12491	1.02577	1	1.74816	4.29437
SAOUHSC_01032	cydB	cytochrome d ubiquinol oxidase, subunit II, putative	1	7.96028	4.38069	1	3.37924	6.08544	1	16.0554	6.44907
SAOUHSC_01034	SAOUHSC_01034	TrkA potassium uptake family protein	1	1.6368	2.39499	1	1.66783	4.53054	1	2.87475	5.18197
SAOUHSC_01035	rnjA	metallo-beta-lactamase family protein	1	0.874028	0.886542	1	0.972332	1.11206	1	1.03209	0.936322
SAOUHSC_01036	SAOUHSC_01036	hypothetical protein SAOUHSC_01036	1	0.745112	0.819742	1	0.810153	1.41077	1	0.69366	0.894766
SAOUHSC_01038	def	polypeptide deformylase	1	0.772585	0.733825	1	0.763444	0.982882	1	0.772164	0.842051
SAOUHSC_01039	SAOUHSC_01039	lipoprotein	1	0.667742	1.24308	1	0.763596	1.03495	1	0.868475	1.84867
SAOUHSC_01040	pdhA	pyruvate dehydrogenase complex, E1 component, alpha subunit, putative	1	0.802076	0.725134	1	0.726699	1.00093	1	0.855431	0.588286
SAOUHSC_01041	pdhB	pyruvate dehydrogenase complex, E1 component, pyruvate dehydrogenase beta subunit, putative	1	0.706306	0.771267	1	0.911937	1.32209	1	0.821639	0.777053
SAOUHSC_01042	pdhC	dihydrolipoamide S-acetyltransferase component of pyruvate dehydrogenase complex E2, putative	1	0.864798	0.909587	1	0.900888	1.10729	1	1.03117	0.900115
SAOUHSC_01043	pdhD	dihydrolipoamide dehydrogenase	1	0.842142	0.872763	1	0.919855	1.21055	1	0.770901	0.908875
SAOUHSC_01044	SAOUHSC_01044	hypothetical protein SAOUHSC_01044	1	1.10655	1.00029	1	1.15034	0.681049	1	1.19958	0.328418
SAOUHSC_01045	SAOUHSC_01045	DNA-binding protein	1	1.14348	0.75908	1	1.61644	0.165111	1	7.37719	1.99105
SAOUHSC_01046	potA	ABC transporter domain protein	1	0.967912	0.454181	1	0.556137	0.757314	1	0.736355	0.262058
SAOUHSC_01049	potD	spermidine/putrescine ABC transporter, spermidine/putrescine-binding protein, putative	1	0.512743	1.16285	1	0.652441	1.30001	1	0.93864	4.70687
SAOUHSC_01050	SAOUHSC_01050	hypothetical protein SAOUHSC_01050	1	0.850538	0.738857	1	1.3264	0.63332	1	0.928624	0.754846
SAOUHSC_01054	SAOUHSC_01054	YktB	1	0.914162	1.08406	1	1.00099	1.72837	1	1.03029	1.17934
SAOUHSC_01055	SAOUHSC_01055	inositol monophosphatase family protein, putative	1	0.63234	0.504419	1	0.830623	0.711497	1	0.886827	0.527007
SAOUHSC_01058	typA	GTP-binding protein TypA, putative	1	0.813474	0.78488	1	0.85745	0.966792	1	0.936707	1.16581
SAOUHSC_01061	SAOUHSC_01061	YlaL	1	0.904361	1.29144	1	0.845353	2.32138	1	0.649638	1.2917
SAOUHSC_01063	SAOUHSC_01063	cell cycle protein FtsW	1	2.86154	1.4777	1	1.13999	1.68178	1	1.80451	1.7803
SAOUHSC_01064	pycA	pyruvate carboxylase	1	1.14557	1.0335	1	0.754391	0.826024	1	1.34701	0.946655
SAOUHSC_01069	SAOUHSC_01069	cysteine-rich secretory family protein	1	1.06404	1.16221	1	1.28283	1.42537	1	1.21118	2.09191
SAOUHSC_01070	SAOUHSC_01070	regulatory protein YlbF	1	5.01621	6.34036	1	0.883922	0.921017	1	1.49431	0.241566
SAOUHSC_01071	SAOUHSC_01071	glycerophosphoryl diester phosphodiesterase, putative	1	1.01717	1.57531	1	1.14673	1.83634	1	1.26313	1.63247
SAOUHSC_01074	ylbH	methylase	1	0.756281	0.806257	1	1.07918	1.39491	1	1.49604	0.906483
SAOUHSC_01075	coaD	pantetheine-phosphate adenylyltransferase	1	0.861844	0.8622	1	0.966002	0.796001	1	0.885876	0.922585
SAOUHSC_01076	SAOUHSC_01076	hypothetical protein SAOUHSC_01076	1	0.428228	0.93887	1	0.642095	1.61298	1	0.980141	4.56824
SAOUHSC_01077	SAOUHSC_01077	possible nucleic acid-binding protein	1	0.927268	10.9344	1	0.695038	0.233585	1	0.0436561	0.287471
SAOUHSC_01081	isdA	iron transport associated domain-containing protein	1	0.750902	1.03467	1	0.915446	0.543044	1	0.700907	0.27309
SAOUHSC_01089	isdG	heme-degrading monooxygenase IsdG	1	7.0666	4.94456	1	7.44035	3.34446	1	3.19561	1.03667
SAOUHSC_01091	SAOUHSC_01091	SpoU rRNA methylase family protein	1	0.81542	0.932893	1	0.63849	1.17513	1	0.669805	1.50697
SAOUHSC_01092	pheS	phenylalanyl-tRNA synthetase, alpha subunit	1	0.762931	0.705676	1	0.629436	0.436307	1	1.0622	0.750802
SAOUHSC_01093	pheT	phenylalanyl-tRNA synthetase, beta subunit	1	0.443651	0.659032	1	0.397496	1.2731	1	0.909291	0.941745
SAOUHSC_01095	rnhC	ribonuclease HIII	1	1.06958	1.14295	1	1.47834	1.5952	1	3.27063	4.58039
SAOUHSC_01098	rpoD	DNA-dependent DNA polymerase beta chain, putative	1	0.872763	1.00759	1	0.743812	1.10297	1	1.01	1.36738
SAOUHSC_01099	mutS2	DNA mismatch repair MutS2 family protein	1	1.01634	1.18266	1	1.39032	3.41514	1	1.53133	2.20175
SAOUHSC_01100	trxA	thioredoxin	1	0.962534	1.05243	1	0.763829	0.807447	1	0.773593	0.895809
SAOUHSC_01104	sdhA	succinate dehydrogenase, flavoprotein chain TC0881, putative	1	1.12074	0.967571	1	1.39043	0.822157	1	0.617033	0.567312
SAOUHSC_01105	sdhB	iron-sulphur subunit of succinate dehydrogenase, putative	1	4.02876	1.83575	1	2.56289	1.96669	1	2.426	2.19005
SAOUHSC_01106	murI	glutamate racemase	1	0.843221	1.35706	1	0.826038	1.17213	1	1.17272	1.25602
SAOUHSC_01107	ysnA	nucleoside-triphosphatase	1	1.38202	1.4548	1	0.971637	2.69637	1	0.796248	1.9704
SAOUHSC_01120	SAOUHSC_01120	hypothetical protein SAOUHSC_01120	1	0.688847	1.01145	1	0.636871	1.21094	1	0.910658	1.40354
SAOUHSC_01135	SAOUHSC_01135	anti protein (phenol soluble modulin)	1	4.39958	2.28698	1	1.61428	1.2356	1	18.2179	2.0569
SAOUHSC_01136	SAOUHSC_01136	anti protein (phenol soluble modulin)	1	1.00998	0.707964	1	44.1451	130.752	1	1.60055	0.0355947
SAOUHSC_01137	yfnB	HAD superfamily hydrolase	1	1.35435	2.09071	1	0.807273	0.75331	1	0.748603	3.76954
SAOUHSC_01138	SAOUHSC_01138	GNAT family acetyltransferase	1	1.94639	1.41822	1	2.40516	2.68913	1	1.16183	0.719145
SAOUHSC_01142	mraZ	cell division protein MraZ	1	2.0782	1.19685	1	1.65865	2.15131	1	2.27016	2.65134
SAOUHSC_01143	mraW	S-adenosyl-methyltransferase MraW	1	0.679785	0.806878	1	0.777256	1.04547	1	0.758255	1.18337
SAOUHSC_01144	ftsL	cell division protein	1	0.740974	0.80888	1	2.91948	0.526392	1	13.7696	1.50039
SAOUHSC_01145	pbp1	penicillin-binding protein 1	1	0.68791	0.948935	1	0.82263	1.24459	1	1.11734	1.40689
SAOUHSC_01147	murD	UDP-N-acetylmuramoylalanine--D-glutamate ligase	1	0.744912	1.02111	1	0.774872	1.40384	1	0.844658	1.36752
SAOUHSC_01148	div1b	cell division protein, putative	1	1.56415	1.17514	1	1.52182	1.97429	1	2.43046	1.27991
SAOUHSC_01149	ftsA	cell division protein, putative	1	0.877959	0.984357	1	1.03465	0.925005	1	0.730002	0.941451
SAOUHSC_01150	ftsZ	cell division protein FtsZ	1	0.793885	0.978345	1	0.817736	0.927608	1	0.715454	0.995905
SAOUHSC_01152	SAOUHSC_01152	YfiH family protein	1	5.16784	15.2744	NaN	NaN	NaN	1	2.11988	0.200136
SAOUHSC_01153	ylmE	YggS family pyridoxal phosphate enzyme	1	0.482147	0.515936	1	0.533981	0.93291	1	3.26947	1.04301
SAOUHSC_01154	ylmF	ylmF protein	1	1.76618	1.63817	1	1.24039	1.57494	1	0.852434	1.22738
SAOUHSC_01155	SAOUHSC_01155	ylmG protein	1	135.938	21.5281	1	51.2559	15.9199	1	182.657	8.40854
SAOUHSC_01156	SAOUHSC_01156	YlmH protein	1	2.75907	1.39051	1	0.970913	0.303264	1	12.0709	3.15142
SAOUHSC_01158	SAOUHSC_01158	cell-divisio initiation protein	1	0.798592	0.872534	1	0.727973	0.918202	1	0.72307	1.09209
SAOUHSC_01159	ileS	isoleucyl-tRNA synthetase	1	0.849581	0.678645	1	0.799705	1.34672	1	0.762526	0.952177
SAOUHSC_01163	rluD	ribosomal large subunit pseudouridine synthase D	1	0.859128	0.867473	1	0.916019	1.32208	1	0.947935	1.06511
SAOUHSC_01164	pyrR	PyrR bifunctional protein	1	1.24849	1.10726	1	0.869807	1.12724	1	0.947878	0.880647
SAOUHSC_01165	pyrP	uracil permease, putative	1	0.459538	0.461088	1	0.559081	0.479181	1	0.508268	0.333353
SAOUHSC_01166	pyrB	aspartate carbamoyltransferase	1	0.592815	0.63873	1	1.48978	1.47873	1	1.27204	0.903614
SAOUHSC_01168	pyrC	dihydroorotase	1	0.739488	0.667475	1	0.825948	0.853231	1	0.533153	0.490499
SAOUHSC_01169	carA	carbamoyl-phosphate synthase, small subunit	1	0.748424	0.622286	1	0.947226	1.04108	1	0.610308	0.48911
SAOUHSC_01170	carB	carbamoyl-phosphate synthase, large subunit	1	1.83085	0.681137	1	1.37975	0.70714	1	1.08464	0.509244
SAOUHSC_01171	pyrF	orotidine 5'-phosphate decarboxylase	1	0.609885	0.408323	1	1.21475	5.89308	1	0.738351	0.648501
SAOUHSC_01172	pyrE	orotate phosphoribosyltransferase	1	0.791688	0.778565	1	0.953096	2.02051	1	0.627728	0.678485
SAOUHSC_01174	SAOUHSC_01174	3-demethylubiquinone-9 3-methyltransferase domain protein	1	0.643905	2.90968	1	1.04475	0.755597	1	0.918985	1.61999
SAOUHSC_01175	SAOUHSC_01175	fibronectin-binding protein A-related	1	0.998941	0.849429	1	1.57618	1.23783	1	2.06129	1.00573
SAOUHSC_01176	gmk	guanylate kinase	1	0.746702	0.761581	1	0.778032	0.958085	1	0.559626	0.704696
SAOUHSC_01177	rpoZ	DNA-directed RNA polymerase subunit omega	1	0.829178	0.822135	1	1.0678	0.808587	1	0.838171	1.03345
SAOUHSC_01178	coaBC	phosphopantothenoylcysteine decarboxylase/phosphopantothenate--cysteine ligase	1	0.848095	0.883236	1	0.795513	1.3125	1	1.06301	0.990711
SAOUHSC_01179	priA	primosomal protein N	1	1.68914	0.953825	1	1.46471	1.47547	1	1.88711	1.02892
SAOUHSC_01180	SAOUHSC_01180	lipoprotein	1	33.9281	0.822837	1	9.45331	13.496	1	0.148037	0.908598
SAOUHSC_01182	def2	polypeptide deformylase, putative	1	9.57274	5.57202	1	24.4054	67.3308	1	21.1123	3.40814
SAOUHSC_01183	fmt	methionyl-tRNA formyltransferase	1	0.87931	0.881754	1	0.647673	0.849681	1	0.784089	1.14804
SAOUHSC_01184	sun	sun protein	1	0.808151	0.681339	1	0.795666	1.24311	1	2.01369	1.33074
SAOUHSC_01185	yloN	radical SAM enzyme, Cfr family	1	0.710674	0.79896	1	0.78641	1.3377	1	1.59881	1.036
SAOUHSC_01186	SAOUHSC_01186	protein phosphatase 2C domain-containing protein	1	1.33326	42.5551	1	108.247	29.8516	1	2.64424	1.03515
SAOUHSC_01187	SAOUHSC_01187	protein kinase	1	0.994589	1.01797	1	3.26683	0.588873	1	0.284625	0.472626
SAOUHSC_01188	yloQ	ribosome small subunit-dependent GTPase A	1	3.2643	1.5233	1	2.81715	3.02876	1	3.73652	1.34523
SAOUHSC_01189	rpe	ribulose-phosphate 3-epimerase	1	0.800166	3.18808	1	2.03481	0.508019	1	0.980482	2.53121
SAOUHSC_01190	thiN	thiamine diphosphokinase	1	0.954804	1.16893	1	1.04334	2.42993	1	0.513679	0.540144
SAOUHSC_01191	rpmB	ribosomal protein L28	1	1763.75	1002.24	1	10.1762	0.165503	1	2.93409	1838.4
SAOUHSC_01192	SAOUHSC_01192	alkaline shock protein	1	0.831578	0.738823	1	0.732598	1.06675	1	0.709123	0.54975
SAOUHSC_01193	SAOUHSC_01193	DAK2 domain-containing protein	1	0.974924	0.853163	1	1.02006	0.984176	1	0.864371	0.888946
SAOUHSC_01194	recG	ATP-dependent DNA helicase RecG	1	6.93101	4.34843	1	19.6313	22.5653	1	3.00965	17.6239
SAOUHSC_01196	fapR	fatty acid biosynthesis transcriptional regulator	1	0.0096286	0.125679	1	2.20661	1.57703	1	2.25662	0.923421
SAOUHSC_01197	plsX	fatty acid/phospholipid synthesis protein PlsX	1	0.843932	0.865499	1	0.895611	1.38569	1	0.876597	1.26086
SAOUHSC_01198	fabD	malonyl CoA-acyl carrier protein transacylase	1	0.452998	0.478009	1	0.400819	0.474222	1	0.953551	0.743276
SAOUHSC_01199	fabG1	3-oxoacyl-(acyl-carrier-protein) reductase, putative	1	0.679857	0.634524	1	0.902458	0.756	1	0.708324	0.819216
SAOUHSC_01201	hmrB	acyl carrier protein	1	1.39051	1.2069	1	0.932029	0.341401	1	0.726657	0.87981
SAOUHSC_01203	rnc	ribonuclease III, putative	1	7.10415	1.77042	1	6.91758	1.46461	1	7.6994	1.04724
SAOUHSC_01204	smc	SMC family, C-terminal domain family	1	1.65341	1.02016	1	1.17195	1.36166	1	2.51169	1.38287
SAOUHSC_01205	ftsY	signal recognition particle-docking protein FtsY	1	0.808056	0.67229	1	0.606981	0.919792	1	1.13831	1.08791
SAOUHSC_01206	SAOUHSC_01206	DNA-binding protein	1	2.36396	2.18786	1	1.26896	1.63911	1	2.13466	1.47402
SAOUHSC_01207	ffh	signal recognition particle protein	1	0.965886	1.02326	1	0.763751	1.06007	1	0.977859	1.04064
SAOUHSC_01208	rpsP	ribosomal protein S16	1	0.607698	0.542888	1	0.618836	0.594742	1	0.926261	1.22212
SAOUHSC_01209	rimM	16S rRNA-processing protein RimM	1	0.291071	0.417487	1	3.60014	1.30518	1	6.18315	2.85481
SAOUHSC_01211	rplS	ribosomal protein L19	1	0.9108	0.727517	1	0.884575	0.682164	1	0.847831	0.674101
SAOUHSC_01214	rbgA	ribosomal biogenesis GTPase	1	0.978464	0.892094	1	1.17931	1.05293	1	2.14566	0.927504
SAOUHSC_01216	sucC	succinyl-CoA synthetase, beta subunit, putative	1	1.63101	1.25925	1	1.90502	1.5179	1	0.962871	0.998427
SAOUHSC_01218	sucD	succinyl-CoA synthetase, alpha subunit, putative	1	1.1629	1.10304	1	1.12949	2.3285	1	0.860482	1.2438
SAOUHSC_01222	topA	DNA topoisomerase I	1	0.975248	0.591427	1	0.884183	0.782975	1	1.12227	0.852735
SAOUHSC_01223	gid	gid protein	1	0.845747	1.42994	1	1.11638	0.975213	1	1.07993	2.59773
SAOUHSC_01225	hslV	heat shock protein HslV, putative	1	1.01026	1.1249	1	1.23924	0.988663	1	1.5893	1.42392
SAOUHSC_01226	hslU	heat shock protein HslVU, ATPase subunit HslU	1	1.27079	1.25112	1	1.07621	0.966873	1	1.38139	2.03599
SAOUHSC_01228	codY	transcriptional repressor CodY	1	0.884522	1.11627	1	0.962568	1.3154	1	0.783947	1.38799
SAOUHSC_01232	rpsB	ribosomal protein S2	1	0.860862	0.745135	1	0.912553	0.915515	1	0.851552	0.823475
SAOUHSC_01234	tsf	translation elongation factor Ts	1	0.760801	0.73407	1	0.815591	1.01108	1	0.74515	0.683734
SAOUHSC_01235	pyrH	uridylate kinase, putative	1	1.06754	1.06137	1	1.2022	0.988197	1	0.917782	1.1413
SAOUHSC_01236	frr	ribosome recycling factor	1	0.63211	0.682712	1	0.627781	0.751537	1	0.657259	0.837452
SAOUHSC_01237	uppS	undecaprenyl diphosphate synthase	1	0.73042	1.12565	1	0.716722	1.33933	1	1.69703	3.56759
SAOUHSC_01238	cdsA	phosphatidate cytidylyltransferase	1	0.781142	1.04158	1	0.982802	1.38212	1	1.13554	1.23358
SAOUHSC_01239	rseP	membrane-associated zinc metalloprotease	1	1.01303	1.11194	1	0.882709	1.08781	1	1.38297	1.13365
SAOUHSC_01240	proS	prolyl-tRNA synthetase	1	0.805821	1.2122	1	0.859392	1.31436	1	0.877923	1.42328
SAOUHSC_01241	polC	DNA polymerase III, alpha subunit, Gram-positive type	1	1.59199	1.35464	1	1.77867	1.18463	1	1.5034	1.30883
SAOUHSC_01243	nusA	transcription termination-antitermination factor, putative	1	0.847562	0.944509	1	0.853228	1.02059	1	0.85453	1.13665
SAOUHSC_01244	SAOUHSC_01244	nucleic-acid-binding protein implicated in transcription termination	1	2.34463	1.90721	1	0.921128	1.43838	1	2.49046	0.133292
SAOUHSC_01245	SAOUHSC_01245	30S ribosomal protein L7 AE	1	1.04399	1.25441	1	1.07772	1.33464	1	1.00009	1.16217
SAOUHSC_01246	infB	translation initiation factor IF-2	1	0.882502	0.911915	1	0.947454	1.19247	1	1.00935	1.01069
SAOUHSC_01247	rbfA	ribosome-binding factor A	1	0.673194	0.613733	1	0.691998	0.929372	1	0.923375	1.01647
SAOUHSC_01248	truB	tRNA pseudouridine synthase B	1	7.42861	2.43627	1	3.48322	1.23601	1	1.56536	0.954851
SAOUHSC_01249	ribC	riboflavin biosynthesis protein RibF	1	0.827958	0.901249	1	0.656444	1.40762	1	0.80251	1.33706
SAOUHSC_01250	rpsO	ribosomal protein S15	1	5.91172	0.510826	1	21.3451	0.47311	1	4.20941	0.266663
SAOUHSC_01251	pnp	polyribonucleotide nucleotidyltransferase, putative	1	0.735888	0.777809	1	0.968861	1.01937	1	0.688066	0.80601
SAOUHSC_01252	rnjB	RNA-metabolising metallo-beta-lactamase	1	0.772164	0.729698	1	0.879133	0.844719	1	0.71892	0.685354
SAOUHSC_01253	spoIIIE	DNA translocase FtsK	1	2.48114	2.4154	1	1.19393	0.680218	1	1.81706	1.25263
SAOUHSC_01254	SAOUHSC_01254	GntR family transcription regulator	1	1.92975	0.852334	1	3.35585	1.25132	1	0.898093	1.31819
SAOUHSC_01255	SAOUHSC_01255	processing proteinase-like protein	1	0.615568	0.529968	1	0.840411	0.713479	1	0.925854	0.661072
SAOUHSC_01256	SAOUHSC_01256	M16 family peptidase	1	0.63836	0.900751	1	0.701947	1.17749	1	0.782385	1.12742
SAOUHSC_01257	FabG2	acetoacetyl-CoA reductase	1	0.621973	6.65921	1	0.739199	1.08208	1	0.917902	0.850986
SAOUHSC_01258	SAOUHSC_01258	ACT domain-containing protein	1	182.153	25.195	1	0.811932	12.3983	1	1.44255	5.58817
SAOUHSC_01259	SAOUHSC_01259	DNA-binding protein	1	1.57129	0.887272	1	0.746728	0.40076	1	0.959859	2.32756
SAOUHSC_01260	pgsA	CDP-diacylglycerol--glycerol-3-phosphate 3-phosphatidyltransferase	1	0.43685	0.566061	1	0.686519	0.828796	1	0.830444	0.723503
SAOUHSC_01261	cinA	competence-damage inducible protein cinA	1	1.38242	0.997282	1	0.670237	1.11478	1	1.03507	1.49298
SAOUHSC_01262	recA	recombination protein RecA, putative	1	0.73318	0.661592	1	0.891808	0.87953	1	0.687922	0.652236
SAOUHSC_01263	rny	phosphodiesterase	1	0.838138	0.852942	1	1.45235	1.26652	1	1.13852	0.995066
SAOUHSC_01264	SAOUHSC_01264	hypothetical protein SAOUHSC_01264	1	0.918588	1.19949	1	0.640955	1.23295	1	1.02994	1.00513
SAOUHSC_01265	ymdB	putative metallophosphoesterase	1	1.46887	1.44245	1	1.08791	1.95667	1	1.99775	1.85145
SAOUHSC_01266	SAOUHSC_01266	pyruvate ferredoxin oxidoreductase, alpha subunit	1	2.16609	1.14539	1	6.43305	2.49402	1	0.907505	2.71131
SAOUHSC_01267	SAOUHSC_01267	2-oxoglutarate ferredoxin oxidoreductase subunit beta	1	0.48892	0.389427	1	0.73509	0.932294	1	0.571156	0.904674
SAOUHSC_01268	SAOUHSC_01268	hypothetical protein SAOUHSC_01268	1	0.694101	1.14099	1	0.540764	1.67225	1	1.74703	1.7165
SAOUHSC_01269	miaB	tRNA-i(6)A37 modification enzyme MiaB	1	1.00389	0.757883	1	0.879148	0.689171	1	1.16954	0.718768
SAOUHSC_01270	SAOUHSC_01270	protein YmcA	1	13.6308	2.43642	1	8.57019	0.780987	1	0.347162	0.259953
SAOUHSC_01272	mutS	DNA mismatch repair protein MutS	1	1.00021	0.677997	1	0.999488	1.62215	1	1.01618	0.796074
SAOUHSC_01273	mutL	DNA mismatch repair protein HexB, putative	1	0.865973	1.01168	1	0.701718	1.16842	1	3.0857	1.52872
SAOUHSC_01274	glpP	glycerol uptake operon antiterminator regulatory protein, putative	1	2.00119	0.842047	1	0.622684	0.701709	1	0.413866	0.442723
SAOUHSC_01276	glpK	glycerol kinase	1	1.46846	1.10596	1	1.94934	2.38096	1	2.76944	1.79045
SAOUHSC_01278	glpD	aerobic glycerol-3-phosphate dehydrogenase	1	1.54321	1.04648	1	1.85467	0.907176	1	1.33705	3.23656
SAOUHSC_01279	SAOUHSC_01279	hydrolase, alpha/beta fold family domain protein	1	2.0379	1.91372	1	1.46621	0.852765	1	3.72524	1.68838
SAOUHSC_01280	miaA	tRNA delta(2)-isopentenylpyrophosphate transferase	1	1.54793	2.15591	1	0.988006	1.48955	1	1.42187	3.07662
SAOUHSC_01282	bsaA	glutathione peroxidase	1	0.705459	1.0081	1	0.666972	0.845181	1	0.790779	1.05087
SAOUHSC_01283	ynbA	GTP-binding protein	1	0.65507	1.01738	1	0.844641	1.93302	1	0.378224	0.822955
SAOUHSC_01284	SAOUHSC_01284	aluminum resistance protein	1	0.710881	0.744317	1	0.843764	1.24797	1	1.15071	1.25018
SAOUHSC_01287	glnA	glutamine synthetase, type I	1	0.908497	1.20557	1	1.02692	1.21913	1	0.849111	1.25614
SAOUHSC_01292	SAOUHSC_01292	DNA-binding protein	1	0.824209	0.596882	1	2.6874	0.54178	1	2.10149	0.181786
SAOUHSC_01307	SAOUHSC_01307	beta-eliminating lyase	1	0.899448	2.48328	1	2.89987	1.13058	1	26.6494	2.4311
SAOUHSC_01310	cls1	cardiolipin synthetase, putative	1	0.375408	0.419336	1	0.535344	0.0818887	1	1.19925	0.273306
SAOUHSC_01317	SAOUHSC_01317	hypothetical protein SAOUHSC_01317	1	1.95291	1.54783	1	1.5886	1.42471	1	3.46322	2.79486
SAOUHSC_01320	hom	homoserine dehydrogenase, putative	1	1.09402	1.377	1	1.24373	2.11456	1	0.939701	1.30696
SAOUHSC_01321	thrC	threonine synthase	1	1.4404	1.17977	1	1.54485	0.922476	1	1.77666	1.02976
SAOUHSC_01323	SAOUHSC_01323	HAD superfamily hydrolase	1	1.24158	1.36444	1	1.54077	1.93548	1	0.812433	1.14621
SAOUHSC_01324	SAOUHSC_01324	hypothetical protein SAOUHSC_01324	1	1.12106	0.989621	1	0.964539	0.583049	1	1.05865	1.1609
SAOUHSC_01327	katA	catalase	1	1.11238	0.617231	1	1.71723	0.82184	1	0.949462	0.520213
SAOUHSC_01330	guaC	guanosine monophosphate reductase	1	0.634065	0.640188	1	0.535339	0.695913	1	0.796469	0.607899
SAOUHSC_01332	SAOUHSC_01332	cysteine-rich secretory family protein	1	15.4273	7.2583	1	4.79018	4.1245	1	16.008	2.4519
SAOUHSC_01333	lexA	LexA repressor	1	0.0210689	0.112691	1	0.364805	0.0172279	1	0.0915194	0.237048
SAOUHSC_01336	SAOUHSC_01336	YnzC	1	0.64116	0.863023	1	0.671115	0.682077	1	0.380903	0.982053
SAOUHSC_01337	tkt	transketolase	1	0.798446	1.41857	1	0.803727	1.48616	1	0.769775	1.89585
SAOUHSC_01338	SAOUHSC_01338	hypothetical protein SAOUHSC_01338	1	0.782296	0.837169	1	1.0431	1.00424	1	1.03181	1.30001
SAOUHSC_01341	sbcD	exonuclease SbcD	1	0.219154	0.21369	1	0.503815	0.339896	1	2.84694	2.76217
SAOUHSC_01342	sbcC	exonuclease SbcC	1	1.45212	1.436	1	1.32927	2.20011	1	1.65797	1.24508
SAOUHSC_01343	SAOUHSC_01343	exonuclease SbcCD, C subunit	1	2.28125	1.0554	1	2.11053	0.822189	1	8.03027	1.57837
SAOUHSC_01346	opuD	glycine betaine transporter, putative	1	1.30064	1.45395	1	1.83999	2.06804	1	2.87993	1.85496
SAOUHSC_01347	citB	aconitate hydratase 1	1	1.34865	0.932726	1	1.12238	0.995704	1	1.26315	0.97727
SAOUHSC_01348	yneP	thioesterase family protein	1	6.46909	3.26914	1	6.95163	4.27029	1	8.95973	2.13805
SAOUHSC_01349	SAOUHSC_01349	HesB/YadR/YfhF-family protein	1	0.783759	1.65043	1	0.80918	1.46464	1	0.78832	2.34037
SAOUHSC_01350	plsY	acyl-phosphate glycerol 3-phosphate acyltransferase	1	0.975716	1.00144	1	0.509759	1.10256	1	0.486047	0.831122
SAOUHSC_01351	parE	DNA topoisomerase IV, B subunit	1	0.614008	0.637159	1	0.59022	0.463888	1	3.70404	0.889469
SAOUHSC_01352	parC	DNA topoisomerase IV, A subunit	1	0.751963	0.800408	1	0.620847	0.73875	1	1.08461	1.3313
SAOUHSC_01354	alsT	sodium:alanine symporter family protein, putative	1	6.93644	6.00841	1	5.14464	7.47942	1	2.67441	7.26
SAOUHSC_01356	glcT	transcriptional antiterminator	1	1.37054	1.24221	1	1.54509	1.32503	1	1.19752	1.95212
SAOUHSC_01358	SAOUHSC_01358	permease	1	2.9635	1.56739	1	2.50689	2.0508	1	5.23789	3.16836
SAOUHSC_01359	fmtC	fmtC protein	1	1.84422	1.0853	1	5.81292	1.89184	1	2.81332	1.08589
SAOUHSC_01360	msrA1	peptide methionine sulfoxide reductase	1	1.29619	0.446884	1	1.53792	1.01881	1	1.57608	0.635487
SAOUHSC_01361	msrR	transcriptional regulator, putative	1	1.50375	2.44282	1	0.973513	2.50898	1	2.27815	3.00283
SAOUHSC_01362	dmpI	4-oxalocrotonate tautomerase, putative	1	0.791198	0.99312	1	0.905406	0.596266	1	1.36251	0.863351
SAOUHSC_01365	SAOUHSC_01365	glutamyl aminopeptidase	1	0.931593	1.04271	1	0.932163	1.00992	1	1.61037	1.21429
SAOUHSC_01373	femA	methicillin resistance factor, FemA, putative	1	0.703834	0.809426	1	0.872831	1.06414	1	1.04435	1.2562
SAOUHSC_01374	femB	methicillin resistance factor, putative	1	0.983816	1.02684	1	1.15292	1.47196	1	0.959301	2.21568
SAOUHSC_01382	SAOUHSC_01382	hypothetical protein SAOUHSC_01382	1	0.625469	0.844434	1	1.04	0.595533	1	0.61701	0.637099
SAOUHSC_01383	SAOUHSC_01383	oligoendopeptidase F	1	1.39466	1.22598	1	0.893523	6.35458	1	1.19104	1.47846
SAOUHSC_01384	phoU	PhoU family, putative	1	22.2815	8.74714	1	4.40861	10.9591	1	39.3714	8.32736
SAOUHSC_01389	pstS	phosphate ABC transporter, periplasmic phosphate-binding protein, putative	1	8.33007	1.99734	1	5.48225	9.03725	1	5.6347	1.52774
SAOUHSC_01391	cvfB	poly(U) binding protein CvfB	1	1.22335	1.02085	1	1.1273	1.08028	1	1.34502	1.27222
SAOUHSC_01392	SAOUHSC_01392	ABC transporter, ATP-binding protein, putative	1	0.40261	0.297527	1	0.396895	0.406772	1	0.499174	0.365965
SAOUHSC_01394	lysC	aspartokinase II, putative	1	0.571346	0.385092	1	2.02203	1.06229	1	0.370932	0.201915
SAOUHSC_01395	asd	aspartate-semialdehyde dehydrogenase	1	5.03644	3.27525	1	12.6919	7.57056	1	8.17538	1.70719
SAOUHSC_01396	dapA	dihydrodipicolinate synthase	1	3.19406	2.60035	1	5.59376	5.04231	1	3.53561	1.43473
SAOUHSC_01397	dapB	dihydrodipicolinate reductase	1	1.46716	1.64558	1	3.3593	2.6614	1	2.12442	1.37159
SAOUHSC_01398	dapD	2,3,4,5-tetrahydropyridine-2-carboxylate N-succinyltransferase, putative	1	5.09092	3.7589	1	9.80325	5.97875	1	7.9258	2.14478
SAOUHSC_01399	SAOUHSC_01399	M20/M25/M40 family peptidase	1	0.923947	1.087	1	1.75758	1.31336	1	1.85869	2.0269
SAOUHSC_01401	lysA	diaminopimelate decarboxylase	1	1.14891	1.10513	1	1.8005	1.83631	1	1.0998	0.918333
SAOUHSC_01403	cspA	cold shock protein, putative	1	0.655228	0.563099	1	0.59706	0.98064	1	0.620855	0.630154
SAOUHSC_01405	SAOUHSC_01405	possible superoxide dismutase	1	0.911683	1.3195	1	0.673343	1.66797	1	0.85879	2.2216
SAOUHSC_01407	SAOUHSC_01407	5-bromo-4-chloroindolyl phosphate hydrolysis protein XpaC	1	0.812279	1.34653	1	0.679833	0.352692	1	0.873831	1.40948
SAOUHSC_01408	SAOUHSC_01408	tellurite resisrance protein (e-140,65%,86%,378-376)	1	0.848172	1.32914	1	0.922516	1.1898	1	0.716471	1.12848
SAOUHSC_01411	braB	branched-chain amino acid transport system II carrier protein	1	0.56983	0.701134	1	1.0049	1.18196	1	2.29235	1.3482
SAOUHSC_01412	SAOUHSC_01412	von Willebrand factor type A domain protein	1	1.67126	1.96846	1	3.43899	0.843452	1	2.51208	0.973226
SAOUHSC_01413	SAOUHSC_01413	CbbQ/NirQ/NorQ/GpvN family protein	1	1.07855	7.89807	1	15.6827	1.62966	1	1.10086	1.98263
SAOUHSC_01414	SAOUHSC_01414	hypothetical protein SAOUHSC_01414	1	1.29411	1.06606	1	0.758268	0.796583	1	1.49278	0.844713
SAOUHSC_01415	SAOUHSC_01415	ABC transporter-like protein	1	1.39961	1.55115	1	1.04042	1.27385	1	0.713513	0.915262
SAOUHSC_01416	sucB	2-oxoglutarate dehydrogenase, E2 component, dihydrolipoamide succinyltransferase	1	1.3344	0.917397	1	2.28673	2.76442	1	4.01968	2.66821
SAOUHSC_01418	sucA	2-oxoglutarate dehydrogenase, E1 component	1	1.40665	0.901905	1	1.01127	1.32182	1	1.50169	1.1611
SAOUHSC_01420	arlR	DNA-binding response regulator, putative	1	0.81289	1.01753	1	1.4093	0.985314	1	0.723767	1.4469
SAOUHSC_01424	murG	UDP-N-acetylglucosamine--N-acetylmuramyl-(pentapeptide) pyrophosphoryl-undecaprenol N-acetylglucosamine transferase	1	1.60374	1.29511	1	1.53491	1.58567	1	1.31612	0.936124
SAOUHSC_01425	SAOUHSC_01425	acetyltransferase	1	0.795538	0.503526	1	1.05768	5.23378	1	3.93914	6.00494
SAOUHSC_01427	ctpA	carboxyl-terminal protease	1	0.874128	1.35205	1	0.911615	3.58243	1	0.857197	1.54014
SAOUHSC_01429	SAOUHSC_01429	hypothetical protein SAOUHSC_01429	1	3.2797	3.69725	1	1.79611	4.08536	1	6.06467	7.97517
SAOUHSC_01430	Crr	phosphotransferase system enzyme IIA, putative	1	1.50629	3.59549	1	1.45114	5.01307	1	1.42667	4.83385
SAOUHSC_01431	yppQ	methionine sulfoxide reductase, putative	1	1.83372	5.79998	1	1.65496	7.58782	1	2.0137	8.2073
SAOUHSC_01432	msrA2	peptide methionine sulfoxide reductase	1	1.93793	6.65627	1	1.89762	8.54092	1	2.25538	10.3953
SAOUHSC_01433	SAOUHSC_01433	DegV family protein	1	1.01346	1.11338	1	1.09039	1.39477	1	1.16415	1.28213
SAOUHSC_01434	dfrA	dihydrofolate reductase	1	1.94797	1.61805	1	2.25942	2.41769	1	2.22462	0.586156
SAOUHSC_01435	thyA	thymidylate synthase, putative	1	0.787708	0.748671	1	0.724627	0.724972	1	0.732483	0.625383
SAOUHSC_01436	SAOUHSC_01436	protein YphP	1	0.469625	1.07712	1	0.829291	1.28177	1	0.875232	0.601859
SAOUHSC_01437	cvfC	PBS lyase HEAT-like repeat protein	1	7.77596	1.54652	1	2.74161	2.30291	1	2.22069	2.88204
SAOUHSC_01438	SAOUHSC_01438	hypothetical protein SAOUHSC_01438	1	0.830127	1.29211	1	0.83198	2.22029	1	0.827303	1.47678
SAOUHSC_01443	SAOUHSC_01443	cell wall enzyme EbsB	1	1.24146	0.607855	1	10.4538	1.0735	1	1.45045	0.733987
SAOUHSC_01451	ilvA1	threonine dehydratase	1	2.18873	1.37214	1	0.0963393	0.508889	1	8.21877	6.75451
SAOUHSC_01452	ald1	alanine dehydrogenase	1	0.648027	1.1513	1	0.329577	0.356436	1	1.63172	9.98918
SAOUHSC_01454	SAOUHSC_01454	5'-3' exonuclease	1	0.783571	0.695697	1	0.703705	1.08691	1	0.824572	0.671561
SAOUHSC_01455	SAOUHSC_01455	dynamin family protein	1	1.08492	0.781314	1	1.14517	1.48981	1	1.40967	0.807349
SAOUHSC_01459	SAOUHSC_01459	hypothetical protein SAOUHSC_01459	1	0.927001	0.195384	1	0.45629	3.40039	1	0.410281	0.582249
SAOUHSC_01460	SAOUHSC_01460	site-specific DNA-methyltransferase	1	1.20118	1.26212	1	1.81564	0.871337	1	0.656484	0.18405
SAOUHSC_01462	gpsB	cell division initiation protein DivIVA	1	0.980325	1.25113	1	1.26045	1.5187	1	1.16516	2.00117
SAOUHSC_01463	SAOUHSC_01463	hypothetical protein SAOUHSC_01463	1	0.250473	0.643121	1	0.580789	0.740625	1	1.15188	1.11191
SAOUHSC_01464	SAOUHSC_01464	YppE	1	2.93836	1.94489	1	3.48974	4.05585	1	1.83538	3.18567
SAOUHSC_01467	pbp2	penicillin-binding protein 2	1	1.90378	1.32017	1	1.468	1.37633	1	2.66531	1.61123
SAOUHSC_01468	SAOUHSC_01468	hypothetical protein SAOUHSC_01468	1	11.2923	4.86866	1	4.73547	1.10829	1	15.7404	3.53646
SAOUHSC_01470	SAOUHSC_01470	DNA replication protein DnaD	1	1.8179	1.28589	1	7.47301	8.46761	1	7.68466	1.81415
SAOUHSC_01471	asnS	asparaginyl-tRNA synthetase,putative	1	0.683811	0.728544	1	0.749572	0.736681	1	0.771613	0.95091
SAOUHSC_01472	dinG	DnaQ family exonuclease/DinG family helicase, putative	1	2.52613	1.76223	1	1.95116	1.36996	1	2.60552	1.26991
SAOUHSC_01473	birA	BirA bifunctional protein, putative	1	1.1843	1.156	1	1.50758	1.38206	1	0.83202	0.918211
SAOUHSC_01474	SAOUHSC_01474	tRNA CCA-pyrophosphorylase	1	1.6716	1.74768	1	2.13704	0.989758	1	3.72932	2.57976
SAOUHSC_01475	ypjH	glycosyl transferase, group 1 family protein	1	1.02748	0.962843	1	1.07211	1.40669	1	0.977131	1.15301
SAOUHSC_01476	SAOUHSC_01476	pyrophosphatase	1	0.720999	0.770543	1	0.695654	0.85047	1	0.846312	1.24942
SAOUHSC_01477	SAOUHSC_01477	peptidase membrane zinc metallopeptidase	1	0.331166	1.58785	1	0.372551	1.9092	1	0.773731	3.08451
SAOUHSC_01480	SAOUHSC_01480	tetratricopeptide repeat protein	1	2.23671	4.81319	1	3.70546	7.65462	1	5.13145	12.5051
SAOUHSC_01481	aroA	3-phosphoshikimate 1-carboxyvinyltransferase	1	1.0673	0.970307	1	1.58326	1.13705	1	1.16696	0.645444
SAOUHSC_01482	aroB	3-dehydroquinate synthase	1	0.872002	0.864188	1	1.4417	1.37591	1	1.86498	1.09996
SAOUHSC_01483	aroC	chorismate synthase	1	0.926367	0.813827	1	1.11733	1.07704	1	1.48941	0.771137
SAOUHSC_01485	ndk	nucleoside diphosphate kinase, putative	1	1.02233	0.465905	1	1.12898	0.868212	1	0.916943	0.899955
SAOUHSC_01486	gerCC	heptaprenyl diphosphate syntase component II, putative	1	0.424336	0.605104	1	0.0809992	0.656868	1	0.381885	3.2385
SAOUHSC_01487	ubiE	menaquinone biosynthesis methyltransferase, putative	1	0.988798	0.787371	1	0.970926	1.13515	1	1.0366	0.777656
SAOUHSC_01488	SAOUHSC_01488	heptaprenyl diphosphate synthase subunit 1	1	0.723888	0.812444	1	0.746943	1.35306	1	0.687722	1.21892
SAOUHSC_01490	hu	DNA-binding protein HU, putative	1	1.01956	0.937917	1	1.1714	1.10674	1	0.746294	0.55715
SAOUHSC_01491	gpsA	glycerol-3-phosphate dehydrogenase, NAD-dependent, putative	1	1.60916	0.664745	1	1.04389	0.922447	1	1.18896	0.943351
SAOUHSC_01492	engA	GTP-binding protein EngA	1	0.721381	1.02732	1	1.01569	1.03471	1	0.772648	1.29891
SAOUHSC_01493	rpsA	30S ribosomal protein S1, putative	1	1.81797	1.30331	1	1.00657	1.21209	1	0.901418	1.3813
SAOUHSC_01496	cmk	cytidylate kinase	1	2.62916	1.80408	1	2.10915	1.02502	1	1.83196	0.728628
SAOUHSC_01497	ansA	L-asparaginase, putative	1	0.78521	1.10456	1	1.56383	1.82546	1	1.31256	1.94067
SAOUHSC_01499	ypdA	pyridine nucleotide-disulfide oxidoreductase	1	0.993099	1.06127	1	1.55925	2.04373	1	1.88413	1.60099
SAOUHSC_01501	ebpS	elastin binding protein	1	1.13738	1.32705	1	1.31516	1.27647	1	1.42839	1.16644
SAOUHSC_01504	fer	ferredoxin, putative	1	0.565319	0.582861	1	0.550405	0.674878	1	0.971359	1.02841
SAOUHSC_01514	SAOUHSC_01514	ORF016	1	12.2977	4.31451	1	2.59458	1.34806	1	4.85513	1.05393
SAOUHSC_01565	SAOUHSC_01565	hypothetical protein SAOUHSC_01565	1	21.1151	10.364	1	NaN	76.0354	1	0.193571	0.0468835
SAOUHSC_01575	SAOUHSC_01575	Helix-turn-helix domain protein	1	0.767343	1.21271	1	0.89804	1.05008	1	0.787374	1.05029
SAOUHSC_01576	SAOUHSC_01576	exonuclease family	1	1.39311	3.43435	1	1.20209	2.57135	1	1.54922	1.15056
SAOUHSC_01577	SAOUHSC_01577	hypothetical protein SAOUHSC_01577	1	1.00436	1.22039	1	0.973467	1.42312	1	0.720138	1.03738
SAOUHSC_01585	srrB	staphylococcal respiratory response protein SrrB, putative	1	2.06455	3.20321	1	0.830849	1.54527	1	3.31907	3.76894
SAOUHSC_01586	srrA	DNA-binding response regulator, putative	1	0.712427	0.880587	1	0.645616	0.744551	1	0.886418	1.8297
SAOUHSC_01587	rluB	ribosomal large subunit pseudouridine synthase B, putative	1	0.773177	0.56382	1	0.361251	0.289504	1	0.940863	0.958653
SAOUHSC_01588	scpB	segregation and condensation protein B	1	0.834521	1.30115	1	0.556392	0.965404	1	1.29113	1.89808
SAOUHSC_01591	xerD	integrase/recombinase XerD	1	1.03068	0.573413	1	1.2963	1.54598	1	0.776694	0.782458
SAOUHSC_01592	SAOUHSC_01592	transcriptional regulator, Fur, putative	1	2.09729	2.33672	1	2.23678	1.46887	1	3.13676	3.40025
SAOUHSC_01593	nudF	NUDIX domain protein	1	0.714725	1.41187	1	0.696831	0.426147	1	0.966605	2.44723
SAOUHSC_01594	SAOUHSC_01594	aldo/keto reductase family oxidoreductase	1	1.00917	0.892985	1	1.58664	1.43012	1	0.925459	1.43862
SAOUHSC_01597	proC	pyrroline-5-carboxylate reductase	1	16.3987	1.03809	1	14.6771	1.50483	1	1.50454	0.718054
SAOUHSC_01598	rnz	AtsA/ElaC family protein	1	0.947451	0.7168	1	0.691281	1.07631	1	2.24058	1.30014
SAOUHSC_01599	zwf	glucose-6-phosphate 1-dehydrogenase	1	0.813637	1.23772	1	0.975218	1.11971	1	0.938044	1.63714
SAOUHSC_01600	SAOUHSC_01600	AraC family transcriptional regulator	1	1.08511	0.847928	1	0.316298	0.368534	1	0.551571	0.932629
SAOUHSC_01601	malA	alpha-glucosidase, putative	1	7.21345	5.43357	1	8.80951	4.10506	1	0.866372	7.46244
SAOUHSC_01604	SAOUHSC_01604	glyoxalase family protein	1	0.804587	1.01563	1	1.2228	1.17867	1	1.02828	0.772754
SAOUHSC_01605	gnd	6-phosphogluconate dehydrogenase, decarboxylating	1	0.878464	1.0836	1	0.96591	1.72613	1	0.896102	1.46976
SAOUHSC_01606	SAOUHSC_01606	peptidase T, putative	1	1.03668	1.32202	1	1.36921	2.09145	1	1.47918	1.85079
SAOUHSC_01609	SAOUHSC_01609	membrane protein YqjA	1	2.79451	0.890768	1	1.01082	0.326685	1	18.8525	3.14785
SAOUHSC_01610	SAOUHSC_01610	protein YqiW	1	1.19216	0.868179	1	0.827287	0.678795	1	0.781554	1.18791
SAOUHSC_01611	bmfBB	2-oxoisovalerate dehydrogenase, E2 component, dihydrolipoamide acetyltransferase, putative	1	0.786736	0.964183	1	0.83723	1.26726	1	1.03641	1.25872
SAOUHSC_01612	bfmBAB	2-oxoisovalerate dehydrogenase, E1 component, beta subunit, putative	1	1.00058	0.97954	1	0.928809	1.17273	1	0.980052	0.940146
SAOUHSC_01613	bfmBAA	2-oxoisovalerate dehydrogenase, E1 component, alpha subunit, putative	1	0.661924	0.877442	1	0.764326	1.46851	1	0.822317	1.88192
SAOUHSC_01614	lpdA	dihydrolipoamide dehydrogenase	1	4.74665	2.04317	1	1.57532	0.771427	1	3.1885	1.45538
SAOUHSC_01615	recN	DNA repair protein RecN	1	0.690407	0.520322	1	1.63774	1.19812	1	0.752484	0.65327
SAOUHSC_01617	ahrC	arginine repressor	1	0.796783	1.19234	1	0.945603	1.92439	1	1.29545	1.70797
SAOUHSC_01618	ispA	geranyltranstransferase, putative	1	1.02909	0.88892	1	1.50408	1.71031	1	0.733055	0.652054
SAOUHSC_01619	xseB	exodeoxyribonuclease VII, small subunit	1	1.0609	1.32333	1	0.521789	1.18212	1	0.976928	1.24438
SAOUHSC_01620	xseA	exodeoxyribonuclease VII, large subunit	1	2.03866	2.26983	1	1.77082	1.51606	1	1.0339	1.58344
SAOUHSC_01621	nusB	N utilization substance protein B, putative	1	0.693205	0.898881	1	0.639833	1.31903	1	1.33254	1.25456
SAOUHSC_01622	SAOUHSC_01622	alkaline shock protein	1	0.739381	0.912424	1	0.897694	2.18811	1	0.811424	1.60438
SAOUHSC_01623	accC	acetyl-CoA carboxylase, biotin carboxylase	1	0.792625	0.779262	1	0.855566	1.10412	1	1.18195	1.09291
SAOUHSC_01624	accB	acetyl-CoA carboxylase, biotin carboxyl carrier protein	1	0.566272	0.738012	1	0.779943	1.24012	1	0.757882	1.07356
SAOUHSC_01625	efp	translation elongation factor P	1	0.717866	0.617813	1	0.762944	0.778127	1	0.653924	0.782486
SAOUHSC_01626	pepQ1	proline dipeptidase, putative	1	0.863239	1.07318	1	0.834978	1.46386	1	0.91655	1.05437
SAOUHSC_01627	SAOUHSC_01627	lipoprotein	1	4.17581	1.95897	1	3.65686	1.93841	1	8.26375	1.72025
SAOUHSC_01629	lipM	lipoate-protein ligase A protein	1	1.48193	1.39884	1	1.44268	1.87738	1	0.996964	1.45121
SAOUHSC_01630	SAOUHSC_01630	rhodanese-like domain-containing protein	1	1.71273	1.3436	1	1.99309	0.920767	1	2.0421	1.24537
SAOUHSC_01632	gcvPB	glycine cleavage system P-protein subunit ll, putative	1	1.32708	0.878574	1	1.98141	1.36951	1	1.09638	1.20737
SAOUHSC_01633	gcvPA	glycine cleavage system P-protein subunit I, putative	1	2.31379	1.19181	1	2.46445	2.12509	1	1.25193	0.973655
SAOUHSC_01634	gcvT	glycine cleavage system T protein	1	0.82306	0.637848	1	0.80058	1.0003	1	0.829713	0.972538
SAOUHSC_01644	SAOUHSC_01644	metallo-beta-lactamase superfamily protein	1	0.879415	0.74228	1	0.774927	1.4626	1	1.27268	2.01204
SAOUHSC_01645	yqgV	hypothetical Cytosolic Protein	1	1.46859	1.50723	1	1.1787	0.272091	1	0.841476	1.1213
SAOUHSC_01646	glcK	glucokinase, putative	1	0.702889	0.979672	1	0.7684	1.29556	1	1.10841	1.25033
SAOUHSC_01648	SAOUHSC_01648	peptidase, S54 family	1	13.2848	9.53798	1	1.11452	0.415971	1	3.01469	0.341943
SAOUHSC_01649	SAOUHSC_01649	rhomboid family protein	1	24.4837	1.25838	1	1.03876	1.42725	1	0.933861	0.908949
SAOUHSC_01652	pbp3	penicillin-binding protein 3	1	3.0949	2.68741	1	1.86029	1.40969	1	2.19554	1.45626
SAOUHSC_01653	sodA2	superoxide dismutase, Mn, putative	1	1.30885	0.744723	1	1.23087	0.402708	1	1.11144	0.798464
SAOUHSC_01655	fur	ferric uptake regulation protein	1	0.531046	0.501825	1	1.05219	0.83758	1	1.80029	2.271
SAOUHSC_01657	mreA	ABC transporter, putative	1	0.616162	0.984041	1	1.42225	0.855601	1	0.65088	1.27267
SAOUHSC_01658	nfo	endonuclease IV, putative	1	0.858361	0.56901	1	0.998601	0.627563	1	1.14095	0.763265
SAOUHSC_01659	SAOUHSC_01659	DEAD-box ATP dependent DNA helicase	1	0.708291	0.658803	1	1.0028	0.449521	1	0.912077	0.949885
SAOUHSC_01660	SAOUHSC_01660	dinuclear metal center protein, YbgI family	1	1.02705	0.863097	1	1.21234	1.05834	1	1.28843	1.25152
SAOUHSC_01661	SAOUHSC_01661	methyltransferase	1	1.17548	0.624652	1	1.23517	1.09668	1	0.624424	1.20747
SAOUHSC_01662	sigA	RNA polymerase sigma factor, putative	1	0.721859	0.754461	1	0.658203	1.03984	1	0.824378	0.898309
SAOUHSC_01663	dnaG	DNA primase, putative	1	0.738067	1.07389	1	1.34201	2.27462	1	1.41858	4.62262
SAOUHSC_01664	SAOUHSC_01664	phosphotransferase	1	0.692302	1.02507	1	0.875909	1.0396	1	0.755066	1.69816
SAOUHSC_01665	SAOUHSC_01665	CBS domain protein	1	4.43407	1.14474	1	11.4824	2.53798	1	4.78474	1.68905
SAOUHSC_01666	glyS	glycyl-tRNA synthetase	1	0.854675	1.48571	1	0.811869	1.30771	1	0.798479	1.218
SAOUHSC_01667	recO	DNA repair protein RecO	1	0.746795	0.60454	1	0.644622	1.46541	1	0.943995	0.906547
SAOUHSC_01668	era	GTP-binding protein Era	1	4.45007	2.1422	1	1.50205	1.6692	1	1.38308	1.13996
SAOUHSC_01670	cdd	cytidine deaminase	1	1.27471	0.547031	1	0.354169	0.851892	1	0.363901	0.854582
SAOUHSC_01672	yqfG	translation metalloprotein YbeY	1	0.888779	0.968399	1	1.04499	1.81427	1	1.21923	1.09497
SAOUHSC_01673	phoH	PhoH family phosphate starvation-induced protein	1	0.888375	1.15589	1	1.20735	1.90404	1	0.976109	1.89912
SAOUHSC_01675	SAOUHSC_01675	hypothetical protein SAOUHSC_01675	1	52.1297	7.05263	1	0.426191	7.09466	1	1.01431	1.64979
SAOUHSC_01676	SAOUHSC_01676	SigmaW regulon antibacterial protein	1	0.806853	1.70681	1	0.980735	1.61616	1	1.11682	1.79197
SAOUHSC_01677	SAOUHSC_01677	nodulation efficiency protein NfeD	1	0.954127	1.17763	1	1.18178	1.30889	1	2.19125	1.88741
SAOUHSC_01678	rpsU	ribosomal protein S21	1	0.839812	0.599841	1	0.895805	0.651535	1	1.57401	1.05512
SAOUHSC_01680	yqeU	16S ribosomal RNA methyltransferase RsmE	1	4.33046	2.87062	1	3.07247	0.984776	1	10.4985	2.75063
SAOUHSC_01681	prmA	ribosomal protein L11 methyltransferase	1	1.10069	1.00648	1	0.812431	1.20944	1	1.34586	1.55153
SAOUHSC_01682	dnaJ	DnaJ protein	1	1.09477	0.831563	1	0.814351	1.20622	1	1.69329	1.38352
SAOUHSC_01683	dnaK	DNAk protein, putative	1	0.772699	0.887212	1	0.815824	1.18603	1	0.801607	1.56011
SAOUHSC_01684	grpE	co-chaperone GrpE	1	0.709495	0.847698	1	0.742946	0.945829	1	0.743028	1.27399
SAOUHSC_01685	hrcA	heat-inducible transcription repressor HrcA	1	1.53501	1.02435	1	1.36271	8.73739	1	14.1873	20.0129
SAOUHSC_01688	lepA	GTP-binding protein LepA	1	0.809321	0.81452	1	0.997675	1.04553	1	1.05352	1.01596
SAOUHSC_01689	rpsT	ribosomal protein S20	1	0.710465	0.559988	1	0.574375	0.525778	1	0.597564	0.794502
SAOUHSC_01690	holA	DNA polymerase III subunit delta	1	11.0387	4.58492	1	8.65167	3.33088	1	13.4015	2.51141
SAOUHSC_01692	comEB	deaminase	1	3.56865	4.15009	1	1.0678	1.20543	1	0.852832	0.720238
SAOUHSC_01694	SAOUHSC_01694	methyltransferase domain protein	1	0.246209	0.243217	1	0.106433	3.4924	1	106.667	5.2993
SAOUHSC_01695	yqeL	iojap family protein	1	1.11051	0.740035	1	0.732183	0.694925	1	1.44228	0.637112
SAOUHSC_01696	yqeK	hydrolase	1	0.731579	0.683498	1	1.11293	0.726834	1	0.516971	0.621422
SAOUHSC_01698	yqeI	possible RNA binding protein	1	1.06091	0.484525	1	0.555644	0.806732	1	1.0423	1.25588
SAOUHSC_01699	aroE	shikimate 5-dehydrogenase	1	1.42917	1.41895	1	0.871865	1.28054	1	1.68303	1.8846
SAOUHSC_01700	yqeH	GTP-binding protein YqeH	1	2.00625	1.72238	1	1.71542	6.22765	1	1.49096	1.6429
SAOUHSC_01701	yqeG	HAD superfamily hydrolase	1	0.308749	0.380653	1	0.38491	0.415572	1	0.73395	0.637503
SAOUHSC_01702	pfs	MTA/SAH nucleosidase	1	0.857123	0.771128	1	1.1839	0.831184	1	0.565964	0.574733
SAOUHSC_01706	SAOUHSC_01706	Fic family protein	1	7.26875	3.75023	1	34.3582	2067.92	1	1.24347	0.503843
SAOUHSC_01710	SAOUHSC_01710	acetyl-CoA carboxylase, biotin carboxyl carrier protein, putative	1	2.26714	2.20023	1	2.73242	2.83985	1	3.21216	8.45405
SAOUHSC_01714	greA	transcription elongation factor GreA	1	0.807706	0.884172	1	0.772106	0.943183	1	1.00075	1.42289
SAOUHSC_01715	udk	uridine kinase	1	1.16163	0.901358	1	1.05161	0.893895	1	1.35855	1.50942
SAOUHSC_01716	SAOUHSC_01716	U32 family peptidase	1	0.912731	0.633459	1	2.45468	0.540611	1	0.633241	1.08495
SAOUHSC_01717	SAOUHSC_01717	U32 family peptidase	1	4.94219	2.27586	1	1.30716	1.60803	1	4.86878	1.76652
SAOUHSC_01718	SAOUHSC_01718	O-methyltransferase family protein	1	1.26632	1.73358	1	1.2467	3.59338	1	0.908109	1.16712
SAOUHSC_01719	SAOUHSC_01719	YrzB like protein	1	0.755854	0.896317	1	0.46708	2.8647	1	0.988194	1.15527
SAOUHSC_01720	yrrK	Holliday junction resolvase-like protein	1	0.764113	1.18802	1	0.706097	1.61956	1	1.71091	1.48182
SAOUHSC_01721	SAOUHSC_01721	hypothetical protein SAOUHSC_01721	1	0.996011	1.35346	1	1.2677	1.88308	1	1.03207	1.23665
SAOUHSC_01722	alaS	alanyl-tRNA synthetase	1	0.85939	0.930283	1	0.712765	0.870179	1	1.19258	1.18844
SAOUHSC_01723	yrrC	RecD/TraA family helicase	1	0.891454	1.27213	1	4.77589	7.11533	1	5.18819	1.16378
SAOUHSC_01724	SAOUHSC_01724	TPR domain-containing protein	1	1.23232	0.984517	1	2.55903	1.35157	1	0.940937	1.11868
SAOUHSC_01725	mnmA1	tRNA methyl transferase, putative	1	0.460894	0.606491	1	0.536655	0.679482	1	1.11767	1.32665
SAOUHSC_01726	mnmA2	(5-methylaminomethyl-2-thiouridylate)-methyltransferase	1	0.92804	0.28375	1	0.689836	0.142142	1	0.733749	0.183339
SAOUHSC_01727	SAOUHSC_01727	aminotransferase, class V	1	6.89612	2.06794	1	1.90483	1.49601	1	3.69498	2.51784
SAOUHSC_01729	SAOUHSC_01729	hypothetical protein SAOUHSC_01729	1	5.79146	1.08754	1	0.583628	0.987819	1	30.2682	35.2118
SAOUHSC_01730	SAOUHSC_01730	sigmaB-controlled gene product	1	0.570439	0.0781139	1	0.520449	0.11115	1	11.3753	1.22826
SAOUHSC_01732	cymR	Rrf2 family protein	1	0.947709	1.22841	1	0.932549	1.16792	1	0.924102	1.64299
SAOUHSC_01734	SAOUHSC_01734	recombination factor protein RarA	1	2.04307	1.61224	1	3.72176	3.0383	1	3.50277	0.901912
SAOUHSC_01735	SAOUHSC_01735	HesA/MoeB/ThiF family protein	1	0.802187	0.963296	1	0.968274	1.77986	1	1.00127	1.58825
SAOUHSC_01737	aspS	aspartyl-tRNA synthetase	1	0.812432	0.719691	1	0.802222	0.877383	1	0.885543	0.740159
SAOUHSC_01738	hisS	histidyl-tRNA synthetase	1	0.803273	0.744832	1	0.812548	0.924444	1	0.912421	0.949711
SAOUHSC_01739	lytH	N-acetylmuramoyl-L-alanine amidase	1	1.05246	1.12141	1	1.35014	1.52133	1	1.63392	3.40935
SAOUHSC_01741	yrvI	D-tyrosyl-tRNA(Tyr) deacylase	1	0.675605	0.762138	1	1.55131	3.02677	1	0.908017	0.831358
SAOUHSC_01742	relA2	GTP pyrophosphokinase	1	1.55966	1.17825	1	1.4337	1.12335	1	2.57614	1.34246
SAOUHSC_01743	apt	adenine phosphoribosyltransferase	1	1.39046	0.903316	1	0.964932	1.17051	1	0.828317	1.54423
SAOUHSC_01744	recJ	single-stranded-DNA-specific exonuclease RecJ	1	3.86379	1.04273	1	1.03146	1.40487	1	2.36458	1.16591
SAOUHSC_01746	secF	protein-export membrane protein SecDF	1	0.712804	0.980263	1	0.834774	1.11493	1	0.777146	1.03495
SAOUHSC_01747	yajC	preprotein translocase, YajC subunit	1	0.813729	0.642915	1	1.13488	0.267778	1	0.902471	0.515985
SAOUHSC_01748	tgt	queuine tRNA-ribosyltransferase	1	1.03614	0.8368	1	0.848216	0.620399	1	1.89061	1.00184
SAOUHSC_01749	queA	S-adenosylmethionine:tRNA ribosyltransferase-isomerase	1	2.33277	1.6242	1	2.94035	1.50475	1	5.25966	1.09499
SAOUHSC_01750	ruvB	Holliday junction DNA helicase RuvB	1	1.02089	1.1833	1	0.41123	1.55437	1	2.19629	5.1446
SAOUHSC_01751	ruvA	Holliday junction DNA helicase RuvA	1	1.60806	1.06953	1	0.914318	1.07708	1	1.41866	1.0921
SAOUHSC_01752	pheB	ACT domain protein	1	1.22952	1.01931	1	0.855809	0.431409	1	3.60463	1.31128
SAOUHSC_01753	obgE	GTP-binding protein	1	2.25759	1.39625	1	2.06046	1.2465	1	3.00566	1.0723
SAOUHSC_01755	rpmA	ribosomal protein L27	1	0.549494	0.395338	1	0.642876	0.511824	1	0.793964	0.799636
SAOUHSC_01757	rplU	ribosomal protein L21	1	0.880769	0.671754	1	0.875067	0.763476	1	0.819168	0.824621
SAOUHSC_01759	mreC	rod shape-determining protein MreC	1	2.69853	1.76974	1	1.72927	1.64522	1	4.45158	1.62064
SAOUHSC_01761	SAOUHSC_01761	hypothetical protein SAOUHSC_01761	1	12.3418	5.30836	1	5.14418	3.42175	1	3.86316	6.52225
SAOUHSC_01766	folC	folylpolyglutamate synthase/dihydrofolate synthase, putative	1	3.38943	1.86696	1	5.51731	2.65968	1	6.7529	4.43742
SAOUHSC_01767	valS	valyl-tRNA synthetase	1	0.756893	1.03553	1	1.03707	2.13239	1	1.77207	0.637269
SAOUHSC_01768	tag	DNA-3-methyladenine glycosylase	1	1.69016	3.37533	1	1.52647	1.43009	1	1.08571	0.699306
SAOUHSC_01771	hemL	glutamate-1-semialdehyde-2,1-aminomutase	1	0.698919	0.815357	1	0.829943	1.37678	1	0.708906	1.072
SAOUHSC_01772	hemB	porphobilinogen synthase	1	1.14813	1.74974	1	0.916246	1.41227	1	0.685226	2.40813
SAOUHSC_01774	hemC	porphobilinogen deaminase	1	0.636047	0.61251	1	0.564264	0.69611	1	1.23148	0.825129
SAOUHSC_01777	engB	GTP-binding protein	1	0.821135	0.723527	1	0.661336	0.607227	1	0.993413	0.98559
SAOUHSC_01778	clpX	ATP-dependent Clp protease, ATP-binding subunit ClpX	1	0.607873	0.623599	1	0.72802	0.962209	1	0.808424	0.738674
SAOUHSC_01779	tig	trigger factor	1	0.710731	0.888695	1	0.721343	1.0948	1	0.716657	1.22042
SAOUHSC_01781	SAOUHSC_01781	YsoA	1	24.9597	51.6881	1	314.808	402.819	1	0.0312548	2.14872
SAOUHSC_01782	SAOUHSC_01782	MutT/nudix family protein	1	0.796898	1.04503	1	0.780317	1.24405	1	0.769387	1.20715
SAOUHSC_01784	rplT	ribosomal protein L20	1	0.679032	0.60431	1	0.770337	0.676251	1	0.85589	0.888659
SAOUHSC_01785	rpmI	ribosomal protein L35	1	46.0032	31.2338	1	0.830758	0.116876	1	0.389788	0.114502
SAOUHSC_01786	infC	translation initiation factor IF-3	1	0.848087	0.738787	1	0.923377	0.823504	1	0.798497	0.81999
SAOUHSC_01787	lysP	lysine-specific permease	1	0.851054	2.19363	1	3.01316	5.51365	1	1.76001	1.35682
SAOUHSC_01788	thrS	threonyl-tRNA synthetase	1	0.867425	1.00955	1	0.858676	1.01322	1	0.84393	1.11326
SAOUHSC_01791	dnaI	primosomal protein DnaI	1	0.968382	1.00524	1	1.23079	1.12228	1	1.26857	1.06062
SAOUHSC_01792	dnaB	replication initiation and membrane attachment protein	1	1.74994	0.857004	1	2.89661	1.45786	1	5.56939	1.0572
SAOUHSC_01793	nrdR	transcriptional regulator NrdR	1	0.978257	1.17075	1	1.02289	1.61702	1	1.63356	1.79547
SAOUHSC_01794	gapB	glyceraldehyde-3-phosphate dehydrogenase, type I	1	2.0738	0.406731	1	1.73792	0.914131	1	11.6251	1.18033
SAOUHSC_01795	coaE	dephospho-CoA kinase	1	1.1211	1.09117	1	0.751897	0.950246	1	1.80092	1.22833
SAOUHSC_01796	fpg	formamidopyrimidine-DNA glycosylase	1	1.23466	0.994542	1	1.38148	1.28145	1	1.00595	0.426479
SAOUHSC_01797	polA	DNA polymerase I	1	0.98459	1.0827	1	1.38483	0.987831	1	1.48141	0.759332
SAOUHSC_01799	phoR	Histidine kinase-, DNA gyrase B-, and HSP90-like ATPase domain protein	1	9.10697	166.918	1	94.9131	42.4233	1	0.798872	1.0526
SAOUHSC_01800	phoP	two-component response regulator, putative	1	1.44317	0.951813	1	2.01789	1.36452	1	1.88653	1.13149
SAOUHSC_01801	citC	isocitrate dehydrogenase, NADP-dependent	1	1.37784	1.24277	1	1.37553	1.75231	1	1.05194	1.02167
SAOUHSC_01802	CitZ	citrate synthase	1	8.15589	7.86038	1	13.1563	10.5725	1	1.26933	0.488069
SAOUHSC_01803	aapA	amino acid permease	1	2.34895	1.03931	1	2.72722	1.47473	1	6.14976	1.71596
SAOUHSC_01806	pykA	pyruvate kinase	1	0.760566	1.29542	1	0.758706	1.35041	1	0.734663	1.21509
SAOUHSC_01807	pfkA	6-phosphofructokinase, putative	1	0.735733	1.24122	1	0.788296	1.62257	1	0.791399	1.4476
SAOUHSC_01808	accA	acetyl-CoA carboxylase, carboxyl transferase, alpha subunit	1	2.33752	1.45264	1	1.31828	0.791218	1	0.651301	0.946401
SAOUHSC_01809	accD	acetyl-CoA carboxylase, carboxyl transferase, beta subunit	1	1.31441	0.899374	1	0.8283	1.07233	1	1.6869	1.28358
SAOUHSC_01810	maeA	NADP-dependent malic enzyme, putative	1	0.936463	1.11955	1	1.03673	1.42269	1	0.916589	1.09669
SAOUHSC_01811	dnaE	DNA polymerase III, alpha subunit superfamily	1	0.976501	1.53657	1	0.501122	0.970992	1	16.39	2.20378
SAOUHSC_01812	SAOUHSC_01812	DHH family protein	1	3.5779	0.585771	1	0.861033	1.28465	1	6.6791	0.654902
SAOUHSC_01813	SAOUHSC_01813	CBS domain-containing protein	1	1.11527	0.716511	1	0.89367	0.759787	1	2.06043	0.925341
SAOUHSC_01814	SAOUHSC_01814	universal stress protein	1	1.25656	1.02574	1	1.28921	1.48028	1	1.06403	0.806042
SAOUHSC_01815	SAOUHSC_01815	metal-dependent hydrolase	1	1.50513	1.12911	1	2.10542	0.734752	1	1.34711	0.875595
SAOUHSC_01816	pepQ	proline dipeptidase	1	1.90025	2.54525	1	0.938268	1.6506	1	1.65602	3.62777
SAOUHSC_01818	ald2	alanine dehydrogenase	1	1.48373	1.39524	1	1.47198	0.90662	1	1.2905	1.03993
SAOUHSC_01819	SAOUHSC_01819	universal stress protein	1	2.1996	2.14698	1	2.21987	2.84184	1	1.34611	1.46216
SAOUHSC_01820	ackA	acetate kinase	1	0.666999	0.567481	1	0.87884	1.01159	1	0.794821	0.670445
SAOUHSC_01821	SAOUHSC_01821	adenine-specific DNA methylase	1	0.620261	0.465813	1	1.07234	0.636339	1	1.52085	0.635722
SAOUHSC_01822	tpx	thiol peroxidase	1	0.772325	0.92358	1	0.980664	1.208	1	0.750813	0.995602
SAOUHSC_01824	thiI	thiamine biosynthesis protein ThiI	1	1.9737	0.984244	1	4.36163	1.09392	1	3.11916	1.52276
SAOUHSC_01825	SAOUHSC_01825	aminotransferase, class V	1	1.46121	0.946978	1	2.18815	1.47432	1	2.60978	0.608972
SAOUHSC_01827	ezrA	septation ring formation regulator EzrA	1	0.89254	0.779242	1	0.967694	0.789411	1	0.922097	0.650282
SAOUHSC_01828	SAOUHSC_01828	GAF domain protein	1	0.887448	1.10562	1	0.937336	1.27324	1	0.801665	1.52713
SAOUHSC_01829	rpsD	ribosomal protein S4	1	0.719609	0.536548	1	0.837093	0.601578	1	0.818484	0.67389
SAOUHSC_01832	serB	aminotransferase, class V	1	5.5471	2.19496	1	2.50904	2.61652	1	20.6736	2.74116
SAOUHSC_01833	serA	D-3-phosphoglycerate dehydrogenase	1	1.60908	1.03215	1	1.31005	2.13152	1	2.80503	1.10559
SAOUHSC_01835	SAOUHSC_01835	HAD superfamily hydrolase	1	0.480521	0.71371	1	0.766929	1.82732	1	0.390253	0.803547
SAOUHSC_01836	ptaA	phosphotransferase system, N-acetylglucosamine-specific IIBC component	1	1.51759	0.764339	1	0.953296	0.892622	1	0.436449	1.36859
SAOUHSC_01837	plsC	1-acyl-sn-glycerol-3-phosphate acyltransferases domain protein	1	0.763553	0.627111	1	0.957227	1.09091	1	0.936804	0.869831
SAOUHSC_01838	SAOUHSC_01838	serine protease HtrA	1	1.57864	4.45352	1	1.63635	5.03442	1	2.5578	6.70974
SAOUHSC_01839	tyrS	tyrosyl-tRNA synthetase	1	0.651766	0.846659	1	0.627318	1.00987	1	0.747644	1.10243
SAOUHSC_01845	fhs	formate-tetrahydrofolate ligase, putative	1	0.889895	1.20925	1	0.952532	1.41726	1	0.829336	1.22359
SAOUHSC_01846	acsA	acetyl-CoA synthetase, putative	1	1.28846	0.490391	1	2.07838	1.49252	1	1.16109	0.910405
SAOUHSC_01850	ccpA	catabolite control protein A	1	2.5102	1.22832	1	0.94684	1.39412	1	1.44542	1.19332
SAOUHSC_01852	aroG	bifunctional 3-deoxy-7-phosphoheptulonate synthase/chorismate mutase	1	1.18184	1.14615	1	1.06975	1.27446	1	1.06452	0.847225
SAOUHSC_01854	SAOUHSC_01854	smooth muscle caldesmon	1	3.13614	1.43004	1	1.11136	0.616287	1	1.21961	0.554853
SAOUHSC_01855	SAOUHSC_01855	general stress protein-like protein	1	1.23899	0.784769	1	1.37127	0.798774	1	0.920711	0.475929
SAOUHSC_01856	murC	UDP-N-acetylmuramate--alanine ligase	1	0.863381	0.728498	1	0.82594	0.895024	1	1.10652	1.03525
SAOUHSC_01857	SAOUHSC_01857	FtsK/SpoIIIE family protein	1	1.81923	1.20403	1	0.887984	1.95074	1	1.43983	0.948373
SAOUHSC_01858	SAOUHSC_01858	phenylalanyl-tRNA synthetase (beta subunit)	1	0.768455	1.27744	1	0.96866	1.00723	1	0.650006	1.80311
SAOUHSC_01859	SAOUHSC_01859	hypothetical protein SAOUHSC_01859	1	0.782292	0.928187	1	0.891275	0.999271	1	0.781882	1.06072
SAOUHSC_01860	SAOUHSC_01860	thioredoxin	1	0.898381	1.08303	1	0.90066	1.40171	1	0.86606	1.21989
SAOUHSC_01861	SAOUHSC_01861	glutamyl-aminopeptidase	1	6.08367	2.37382	1	1.58352	3.23746	1	3.56406	1.48917
SAOUHSC_01863	SAOUHSC_01863	propeptide PepSY amd peptidase M4	1	0.896233	1.44383	1	1.03713	1.46108	1	1.05366	1.61781
SAOUHSC_01867	dat	D-amino acid aminotransferase	1	2.39387	1.66658	1	1.65586	1.80409	1	0.839125	1.88832
SAOUHSC_01868	dapE	dipeptidase PepV	1	0.821023	1.52154	1	0.967305	1.96123	1	0.967429	1.65306
SAOUHSC_01869	SAOUHSC_01869	hypothetical protein SAOUHSC_01869	1	1.30329	0.487968	1	1.48639	0.705667	1	1.04853	0.42964
SAOUHSC_01870	ytzG	ribosomal small subunit pseudouridine synthase A, putative	1	3.41952	0.903183	1	5.72165	0.965233	1	2.16494	3.12428
SAOUHSC_01871	SAOUHSC_01871	polysaccharide biosynthesis protein, putative	1	5.86939	3.06506	1	5.94147	2.95306	1	7.17688	0.78612
SAOUHSC_01872	ytfP	NAD(FAD)-utilizing dehydrogenase	1	4.8559	3.23196	1	0.177231	0.422959	1	1.633	10.6092
SAOUHSC_01874	SAOUHSC_01874	rhodanese-like domain-containing protein	1	1.12867	0.778549	1	0.645429	0.668875	1	0.759423	1.02944
SAOUHSC_01875	leuS	leucyl-tRNA synthetase	1	0.679146	0.820588	1	0.668527	0.942692	1	0.79859	1.14886
SAOUHSC_01877	ytqA	putative Fe-S oxidoreductase	1	1.47802	1.13534	1	0.682039	0.81206	1	1.94726	0.679905
SAOUHSC_01878	SAOUHSC_01878	MraW methylase-like family protein	1	0.334779	0.544608	1	1.08445	0.378929	1	0.357704	0.418953
SAOUHSC_01879	rot	virulence factor regulator protein	1	0.616624	0.675386	1	0.481232	0.559423	1	0.771934	1.17393
SAOUHSC_01882	SAOUHSC_01882	lysophospholipase	1	0.846793	0.900625	1	1.49198	6.5057	1	3.59772	1.25765
SAOUHSC_01884	SAOUHSC_01884	proline dehydrogenase	1	1.89595	0.698825	1	2.94051	2.02973	1	0.696192	1.20701
SAOUHSC_01886	ribH	riboflavin synthase, beta subunit	1	0.883369	1.04303	1	1.05666	1.10672	1	0.978502	1.00413
SAOUHSC_01887	ribA	riboflavin biosynthesis protein, putative	1	0.672998	1.22975	1	0.549823	1.56909	1	0.666369	1.32424
SAOUHSC_01889	ribD	riboflavin biosynthesis protein RibD	1	8.25222	4.83456	1	8.22227	11.2409	1	1.045	1.1452
SAOUHSC_01890	SAOUHSC_01890	pyridine nucleotide-disulfide oxidoreductase	1	1.87597	1.01667	1	11.4566	13.4099	1	1.60277	1.10322
SAOUHSC_01895	SAOUHSC_01895	N-acetylmuramoyl-L-alanine amidase	1	1.42984	1.2954	1	1.83147	1.43671	1	0.962604	1.5568
SAOUHSC_01896	SAOUHSC_01896	hypothetical protein SAOUHSC_01896	1	0.437898	0.426771	1	0.598431	0.614083	1	2.14896	1.44148
SAOUHSC_01901	tal	translaldolase	1	1.18845	1.51095	1	0.939866	1.62815	1	1.11252	1.70469
SAOUHSC_01907	SAOUHSC_01907	aldo/keto reductase family oxidoreductase	1	1.89235	1.75015	1	1.87412	1.11987	1	1.69282	1.52724
SAOUHSC_01908	SAOUHSC_01908	hypothetical protein SAOUHSC_01908	1	1.65061	1.25999	1	1.10665	0.829702	1	0.861069	0.868769
SAOUHSC_01909	metK	S-adenosylmethionine synthetase	1	0.71706	0.823168	1	0.891333	1.21641	1	0.629743	1.10001
SAOUHSC_01910	pckA	phosphoenolpyruvate carboxykinase (ATP)	1	1.95595	1.43846	1	1.09825	2.06929	1	1.25756	3.26758
SAOUHSC_01914	ytjA	YidD family protein	1	1.26021	0.969936	1	0.892803	0.594899	1	50.4683	45.9864
SAOUHSC_01916	menE	o-succinylbenzoic acid--coa ligase, putative	1	137.251	6.15354	1	14.4943	3.65309	1	280.238	0.867038
SAOUHSC_01931	SAOUHSC_01931	hypothetical protein SAOUHSC_01931	1	3.16892	1.43338	1	0.306553	1.35123	1	12.0237	7.40061
SAOUHSC_01933	hsdM1	type I restriction-modification system, M subunit	1	6.46324	8.97954	1	8.69534	12.0602	1	0.62669	1.00495
SAOUHSC_01957	SAOUHSC_01957	hypothetical protein SAOUHSC_01957	1	2.3127	1.02104	1	1.91513	1.0349	1	1.29998	0.951283
SAOUHSC_01958	SAOUHSC_01958	esterase	1	1.45008	1.51455	1	0.857162	1.38008	1	1.37534	2.49594
SAOUHSC_01960	hemY	protoporphyrinogen oxidase	1	2.33071	1.59389	1	1.81651	2.80191	1	2.43288	1.3644
SAOUHSC_01961	hemH	ferrochelatase	1	0.999155	1.2559	1	2.04378	1.0787	1	1.72852	0.962145
SAOUHSC_01962	hemE	uroporphyrinogen decarboxylase	1	1.16371	0.76806	1	1.14478	1.40909	1	1.40099	1.83337
SAOUHSC_01964	TRAP	RNAIII-activating protein TRAP	1	1.12607	1.17885	1	1.27045	1.46168	1	0.871306	1.12336
SAOUHSC_01966	SAOUHSC_01966	transporter protein	1	0.882028	1.00913	1	1.03468	1.513	1	1.0183	1.41784
SAOUHSC_01967	ecsA	ABC transporter, ATP-binding protein, putative	1	3.02597	1.29275	1	0.561382	0.467128	1	0.65686	0.834963
SAOUHSC_01968	hit	HIT family protein	1	0.940975	1.15132	1	1.45435	1.61386	1	1.13638	1.21742
SAOUHSC_01969	SAOUHSC_01969	hypothetical protein SAOUHSC_01969	1	1.50816	1.19312	1	2.20485	1.03042	1	1.53203	1.24861
SAOUHSC_01972	prsA	protein export protein PrsA, putative	1	2.22114	6.70794	1	1.78	3.33325	1	2.28429	5.26793
SAOUHSC_01973	cbf1	3'-5' exoribonuclease YhaM	1	2.465	1.57104	1	1.50646	0.360172	1	4.34602	3.3044
SAOUHSC_01974	SAOUHSC_01974	DNA double-strand break repair rad50 ATPase	1	0.883431	0.838673	1	1.03103	1.05062	1	1.10888	1.09504
SAOUHSC_01975	SAOUHSC_01975	DNA repair exonuclease family protein	1	0.999043	1.15427	1	0.897673	1.2625	1	1.06476	1.35758
SAOUHSC_01977	SAOUHSC_01977	3-beta hydroxysteroid dehydrogenase/isomerase family protein	1	0.870202	0.950523	1	0.84289	0.807543	1	0.700151	0.885408
SAOUHSC_01978	SAOUHSC_01978	putative membrane protein	1	1.84143	2.34363	1	2.33476	1.66721	1	0.927618	0.734541
SAOUHSC_01979	SAOUHSC_01979	transcriptional regulator	1	0.881357	0.504322	1	0.980803	0.715663	1	0.850504	0.954385
SAOUHSC_01980	SAOUHSC_01980	DNA-binding response regulator, putative	1	0.83769	0.923481	1	0.903981	0.761172	1	0.931797	0.844605
SAOUHSC_01981	SAOUHSC_01981	sensor histidine kinase, putative	1	32.3165	2.33828	1	6.28409	3.17569	1	5.0001	6.94879
SAOUHSC_01982	SAOUHSC_01982	ribosomal large subunit pseudouridine synthase, RluD subfamily, putative	1	1.06407	1.55141	1	0.772507	1.66039	1	1.26326	2.63946
SAOUHSC_01983	fumC	fumarate hydratase, class II	1	2.35508	1.45193	1	2.26174	1.73668	1	1.47604	1.20556
SAOUHSC_01984	SAOUHSC_01984	putative membrane protein	1	1.4091	0.788533	1	0.586632	0.665439	1	2.91345	0.652589
SAOUHSC_01986	SAOUHSC_01986	hypothetical protein SAOUHSC_01986	1	0.555701	0.150084	1	2.85585	1.47694	1	6.56416	1.72687
SAOUHSC_01987	SAOUHSC_01987	glucosamine-6-phosphate isomerase family protein	1	1.26941	0.685482	1	1.17439	0.963843	1	0.973251	0.541436
SAOUHSC_01988	cspR	RNA methyltransferase	1	1.10385	0.82058	1	1.58501	1.5667	1	2.28564	2.85693
SAOUHSC_01989	yhbA	iron-sulfur cluster-binding protein	1	1.37823	15.1556	NaN	NaN	NaN	NaN	NaN	NaN
SAOUHSC_01991	artQ	ABC transporter, permease protein, putative	1	1.05528	0.976638	1	1.27225	1.63714	1	1.75821	2.47975
SAOUHSC_01997	perR	ferric uptake regulator-like protein, putative	1	1.04519	1.06075	1	1.04058	1.39611	1	1.09734	1.30402
SAOUHSC_01998	SAOUHSC_01998	D-isomer specific 2-hydroxyacid dehydrogenase family protein	1	1.86033	1.5674	1	2.50819	6.23774	1	1.98576	2.0902
SAOUHSC_01999	SAOUHSC_01999	bacterioferritin comigratory protein	1	0.946514	1.44263	1	1.18623	1.00529	1	0.954661	2.25192
SAOUHSC_02000	gsaB	glutamate-1-semialdehyde-2,1-aminomutase, putative	1	0.778871	1.05798	1	0.799423	1.03999	1	0.784508	1.28314
SAOUHSC_02001	SAOUHSC_02001	integral membrane protein	1	2.18394	1.88321	1	1.7144	1.0425	1	2.31214	1.34478
SAOUHSC_02004	SAOUHSC_02004	cysteinyl-tRNA synthetase related protein	1	1.39341	1.86682	1	2.5933	2.16491	1	1.6105	0.915892
SAOUHSC_02006	SAOUHSC_02006	putative membrane protein	1	72.4044	22.2785	1	16.4764	2.78418	1	2.17064	1.83278
SAOUHSC_02009	SAOUHSC_02009	ABC transporter ATP-binding protein	1	0.582027	0.874447	1	0.758803	1.13379	1	0.8672	1.50695
SAOUHSC_02010	SAOUHSC_02010	transcription regulator	1	25.7724	3.77949	1	0.420179	0.478565	1	1.23147	0.843144
SAOUHSC_02011	recX	recombination regulator RecX	1	0.353482	2.2333	1	1.1852	0.39918	1	2.76614	6.38932
SAOUHSC_02012	sgtB	Transglycosylase domain protein	1	1.28802	4.08464	1	1.45109	4.89048	1	2.88996	5.87093
SAOUHSC_02013	yfkM	ThiJ/PfpI family protein	1	0.824171	0.278836	1	0.966019	0.393319	1	0.945316	0.0570771
SAOUHSC_02014	SAOUHSC_02014	hypothetical protein SAOUHSC_02014	1	0.593226	0.919766	1	0.617905	1.44131	1	0.908588	1.3188
SAOUHSC_02016	SAOUHSC_02016	hypothetical protein SAOUHSC_02016	1	0.376578	0.18196	1	6.77889	2.09643	1	0.918914	0.610435
SAOUHSC_02071	SAOUHSC_02071	single-strand DNA-binding protein, putative	1	1.68341	2.54279	1	0.759114	17.5499	1	6.0001	1.77684
SAOUHSC_02084	SAOUHSC_02084	phage repressor protein, putative	1	0.68931	0.476887	1	1.88706	1.00614	1	0.838779	0.438942
SAOUHSC_02086	SAOUHSC_02086	PV83 orf 4-like protein-related protein	1	0.127237	0.155976	1	0.151483	0.687968	1	1.03318	0.616382
SAOUHSC_02087	SAOUHSC_02087	PV83 orf 3-like protein	1	1.28296	1.33544	1	1.16669	2.94651	1	1.80028	0.908974
SAOUHSC_02090	SAOUHSC_02090	radical SAM domain-containing protein	1	8.70178	6.77033	1	19.2565	5.15187	1	10.6565	2.18645
SAOUHSC_02091	SAOUHSC_02091	cytosolic long-chain acyl-CoA thioester hydrolase family protein	1	0.500354	0.488855	1	0.82877	2.35854	1	1.93124	2.64804
SAOUHSC_02092	ampS	aminopeptidase PepS, putative	1	0.82348	0.869281	1	0.844711	0.943541	1	0.604371	0.846997
SAOUHSC_02093	SAOUHSC_02093	hypothetical protein SAOUHSC_02093	1	0.653176	0.595199	1	0.657997	1.08469	1	0.583589	0.715011
SAOUHSC_02095	ptpA	low molecular weight phosphotyrosine protein phosphatase	1	1.31175	1.31168	1	1.25783	1.52013	1	2.93147	5.31598
SAOUHSC_02096	SAOUHSC_02096	hypothetical protein SAOUHSC_02096	1	1.46595	1.00165	1	1.63808	1.52528	1	1.42234	0.729297
SAOUHSC_02097	yihY	transporter	1	0.54832	0.66698	1	0.533728	0.964851	1	0.581281	0.689816
SAOUHSC_02098	vraR	DNA-binding response regulator VraR, putative	1	1.30167	4.0378	1	1.9925	3.51321	1	1.28654	4.13953
SAOUHSC_02099	vraS	histidine kinase, putative	1	0.811116	2.72516	1	1.40389	2.10893	1	1.52125	3.10991
SAOUHSC_02100	SAOUHSC_02100	membrane protein-like protein	1	1.18296	2.23688	1	1.61489	2.99357	1	2.19372	5.52595
SAOUHSC_02102	map	methionine aminopeptidase, type I	1	0.673073	0.910478	1	0.732395	0.823123	1	0.659747	1.07011
SAOUHSC_02104	SAOUHSC_02104	hypothetical protein SAOUHSC_02104	1	0.419195	0.311294	1	149.685	262.899	1	0.273085	2.20699
SAOUHSC_02106	SAOUHSC_02106	cobyric acid synthase CobQ	1	1.18844	1.14526	1	0.496183	1.2665	1	1.15344	0.89521
SAOUHSC_02107	SAOUHSC_02107	UDP-N-acetylmuramyl tripeptide synthetase, putative	1	1.06173	0.936801	1	0.685952	2.21855	1	1.12245	1.24516
SAOUHSC_02108	ftnA	ferritin, putative	1	1.55301	1.21649	1	1.73658	1.90061	1	3.3434	4.95896
SAOUHSC_02110	SAOUHSC_02110	exonuclease	1	1.08301	0.662808	1	NaN	0.948634	1	0.740537	1.14154
SAOUHSC_02113	yefA	RNA methyltransferase, TrmA family, putative	1	0.904528	0.472287	1	1.09983	0.398775	1	2.01763	0.506487
SAOUHSC_02114	yerQ	putative lipid kinase	1	1.81423	0.774556	1	1.34599	0.727329	1	3.29508	0.877019
SAOUHSC_02116	gatB	glutamyl-tRNA(Gln) amidotransferase, B subunit	1	0.816698	0.994458	1	0.818589	1.30308	1	0.804011	1.29215
SAOUHSC_02117	gatA	glutamyl-tRNA(Gln) amidotransferase, A subunit	1	0.724192	0.885266	1	0.97053	1.08644	1	1.4075	1.10517
SAOUHSC_02118	gatC	glutamyl-tRNA(Gln) amidotransferase, C subunit	1	0.749444	0.948819	1	0.669532	1.03049	1	0.866778	1.31046
SAOUHSC_02119	putP	proline uptake protein	1	0.467613	0.159035	1	0.449232	126.141	1	0.62272	0.969068
SAOUHSC_02121	SAOUHSC_02121	lipoprotein	1	0.732267	0.471424	1	1.1601	1.13905	1	1.45322	1.33074
SAOUHSC_02122	lig	DNA ligase, NAD-dependent	1	6.20173	1.67552	1	2.15297	1.53003	1	1.74169	1.12247
SAOUHSC_02123	pcrA	ATP-dependent DNA helicase PcrA	1	0.928609	0.78706	1	0.90476	0.986236	1	1.22996	2.57761
SAOUHSC_02124	pcrB	geranylgeranylglyceryl phosphate synthase-like protein	1	1.42874	1.41358	1	2.82751	2.49571	1	6.04519	0.02892
SAOUHSC_02125	yerC	His repressor	1	0.560434	0.887467	1	0.843668	1.90843	1	0.755349	1.1277
SAOUHSC_02126	purB	adenylosuccinate lyase	1	0.595778	0.751166	1	0.722189	0.612281	1	1.08853	0.68641
SAOUHSC_02131	SAOUHSC_02131	integral membrane protein	1	1.09032	1.50235	1	2.20947	1.5201	1	2.05344	0.651013
SAOUHSC_02132	nadE	NAD+ synthetase	1	0.738057	0.791874	1	1.79454	1.12638	1	0.7564	0.525676
SAOUHSC_02133	yueK	nicotinate phosphoribosyltransferase, putative	1	1.157	1.43616	1	1.00895	1.3816	1	2.81307	1.85442
SAOUHSC_02134	nos	nitric oxide synthase, oxygenase domain, putative	1	3.73151	1.08185	1	13.9271	11.9106	1	3.32039	2.2805
SAOUHSC_02135	pheA	prephenate dehydratase	1	17.7158	7.14456	1	9.22629	4.5139	1	4.12231	0.820946
SAOUHSC_02138	SAOUHSC_02138	parallel beta-helix repeat-containing protein	1	0.903251	0.595131	1	15.5884	52.946	1	2.98702	48.6321
SAOUHSC_02139	SAOUHSC_02139	pyrazinamidase/nicotinamidase, putative	1	0.850668	0.641147	1	0.792119	4.62968	1	0.901216	0.597494
SAOUHSC_02140	ppaC	putative manganese-dependent inorganic pyrophosphatase	1	0.905089	0.950483	1	0.843433	1.28218	1	0.839843	1.10206
SAOUHSC_02142	aldH	aldehyde dehydrogenase, putative	1	0.849659	1.31394	1	1.50983	2.00893	1	1.55583	1.55602
SAOUHSC_02143	SAOUHSC_02143	possible 6-phosphogluconolactonase	1	30.6659	3.21838	1	6.67656	3.03156	1	17.5036	1.16668
SAOUHSC_02145	SAOUHSC_02145	hypothetical protein SAOUHSC_02145	1	1.60744	0.797276	1	2.72374	0.478311	1	1.71358	0.425375
SAOUHSC_02146	SAOUHSC_02146	peptidase C45	1	10.4143	6.27451	1	1.50491	3.97069	1	2.92818	2.57064
SAOUHSC_02147	SAOUHSC_02147	hypothetical protein SAOUHSC_02147	1	10.5388	1.00695	1	1.58029	3.19966	1	6.12725	3.62143
SAOUHSC_02149	SAOUHSC_02149	probable membrane protein	1	7.62856	10.9759	1	3.8288	22.7387	1	4.12172	4.95275
SAOUHSC_02150	SAOUHSC_02150	thioredoxin	1	1.12519	1.21759	1	1.40797	1.67969	1	0.993671	1.22886
SAOUHSC_02151	SAOUHSC_02151	putative membrane protein	1	4.43995	3.25443	1	3.55637	3.16755	1	7.50549	0.784236
SAOUHSC_02152	SAOUHSC_02152	ABC transporter, ATP-binding protein, putative	1	0.366151	0.534839	1	0.860872	0.762828	1	2.11072	1.41811
SAOUHSC_02154	SAOUHSC_02154	ABC transporter, ATP-binding protein, putative	1	2.30375	3.13842	1	1.88783	5.28656	1	3.78835	7.63449
SAOUHSC_02155	SAOUHSC_02155	GntR family transcriptional regulator	1	1.49175	5.18458	1	1.53295	10.8557	1	2.44663	13.9591
SAOUHSC_02158	SAOUHSC_02158	aminotransferase, class I/II	1	0.861541	0.831342	1	0.647033	0.946917	1	0.634037	1.25547
SAOUHSC_02161	SAOUHSC_02161	MHC class II analog protein	1	6.53896	7.23387	1	1.94638	0.827229	1	0.265735	0.215034
SAOUHSC_02185	SAOUHSC_02185	phi PVL orf 13-like protein	1	1.32216	2.13281	1	3.4214	0.36277	1	0.620852	0.331157
SAOUHSC_02218	SAOUHSC_02218	hypothetical protein SAOUHSC_02218	1	0.940863	1.18558	1	0.733458	1.12302	1	0.624707	0.922412
SAOUHSC_02232	SAOUHSC_02232	phi PVL orf 33-like protein	1	1.45954	1.24441	1	0.676743	6.21994	1	2.83384	1.97756
SAOUHSC_02235	SAOUHSC_02235	repressor	1	0.607172	0.731041	1	1.29404	1.36924	1	1.33664	4.7989
SAOUHSC_02241	SAOUHSC_02241	leukocidin subunit precursor	1	2.91626	6.06099	1	8.33963	2.22902	1	1.28193	16.1922
SAOUHSC_02243	SAOUHSC_02243	Aerolysin/leukocidin family protein	1	2.00742	4.54871	1	1.85864	1.04188	1	0.501201	2.19086
SAOUHSC_02244	SAOUHSC_02244	succinyl-diaminopimelate desuccinylase	1	31.1262	17.1439	1	6.70643	76.5695	1	4.28779	2.04215
SAOUHSC_02254	groEL	chaperonin, 60 kDa, GrpEL, putative	1	0.67305	0.793555	1	0.817074	0.841799	1	0.743666	1.02662
SAOUHSC_02255	groES	chaperonin, 10 kDa, GroES, putative	1	0.683172	0.706415	1	0.676149	1.08095	1	0.795761	1.00061
SAOUHSC_02258	SAOUHSC_02258	nitroreductase	1	1.49632	0.519144	1	0.79382	0.364645	1	1.98039	0.352215
SAOUHSC_02259	SAOUHSC_02259	carbon-nitrogen family hydrolase	1	2.34332	1.71713	1	1.35614	2.31183	1	6.08717	1.85274
SAOUHSC_02260	hld	delta-hemolysin precursor	1	2.88622	8.34244	1	3.03366	6.87336	1	6.00154	1.4679
SAOUHSC_02261	agrB	accessory gene regulator protein B	1	0.407227	0.113863	1	2.12067	2.63823	1	0.200853	0.10433
SAOUHSC_02264	argC2	accessory gene regulator protein C	1	0.969746	0.802082	1	0.473403	3.49212	1	0.467612	2.63607
SAOUHSC_02265	agrA	accessory gene regulator protein A	1	0.938261	1.46702	1	1.59266	1.48748	1	1.40678	0.475037
SAOUHSC_02267	frk	fructokinase, putative	1	1.90734	1.38335	1	0.635373	1.94957	1	1.52516	1.40497
SAOUHSC_02268	scrB	sucrose-6-phosphate dehydrogenase, putative	1	0.861426	1.01217	1	0.854282	0.973059	1	1.45853	1.76654
SAOUHSC_02271	SAOUHSC_02271	transcription regulator	1	0.400823	0.145683	1	1.03703	0.334558	1	25.5281	0.302617
SAOUHSC_02273	rex	redox-sensing transcriptional repressor Rex	1	1.06195	0.950084	1	1.06883	1.22788	1	1.8498	1.12247
SAOUHSC_02274	vga	ABC transporter, ATP-binding protein, putative	1	3.02997	0.756209	1	1.5962	2.20075	1	0.360211	0.724187
SAOUHSC_02277	gcp	O-sialoglycoprotein endopeptidase, putative	1	1.75196	1.1244	1	1.04586	0.730211	1	4.49336	1.12483
SAOUHSC_02279	SAOUHSC_02279	glycoprotein endopeptidase	1	2.94179	1.72819	1	2.66369	1.18256	1	6.6038	1.12758
SAOUHSC_02280	ydiB	hydrolase, P-loop family	1	1.73385	2.79176	1	1.17112	4.31231	1	2.89433	3.07067
SAOUHSC_02281	ilvD	dihydroxy-acid dehydratase	1	4.86986	11.1143	1	4.02246	7.79727	1	4.24254	0.568936
SAOUHSC_02282	ilvB	acetolactate synthase, large subunit, biosynthetic type	1	10.2516	5.6037	1	12.2929	7.40143	1	10.0571	1.52674
SAOUHSC_02283	SAOUHSC_02283	acetolactate synthase 1 regulatory subunit	1	4.50674	1.80793	1	10.8432	3.08088	1	8.04493	2.07289
SAOUHSC_02284	ilvC	ketol-acid reductoisomerase	1	1.29078	0.714115	1	1.77557	1.23953	1	0.879808	0.480074
SAOUHSC_02285	leuA	2-isopropylmalate synthase	1	2.60276	1.24724	1	0.12922	0.0489856	1	1.18443	0.0221361
SAOUHSC_02289	ilvA2	thereonine dehydratase, putative	1	1.22863	0.671429	1	0.278934	0.392994	1	14.6143	4.05649
SAOUHSC_02297	SAOUHSC_02297	S1 RNA binding domain protein	1	1.0301	1.08586	1	0.98007	1.47689	1	1.58773	1.22074
SAOUHSC_02298	sigB	sigma factor B, putative	1	1.22735	0.66602	1	0.64639	0.944899	1	9.51117	0.655614
SAOUHSC_02299	rsbW	anti-sigma B factor, putative	1	0.829298	0.661083	1	1.07939	0.771029	1	0.791365	0.56185
SAOUHSC_02300	rsbV	STAS domain, putative	1	0.785265	0.589017	1	0.937998	0.733074	1	0.93755	0.943475
SAOUHSC_02301	rsbU	sigmaB regulation protein RsbU, putative	1	1.12007	1.14241	1	0.859683	1.62187	1	0.715284	1.2791
SAOUHSC_02302	SAOUHSC_02302	sigmaB regulation protein RsbU, putative	1	1.13741	0.562831	1	0.633678	0.517115	1	1.29586	0.465728
SAOUHSC_02303	mazF	PemK family protein	1	1.45169	0.899742	1	1.28281	1.31047	1	1.23805	0.822655
SAOUHSC_02305	alr	alanine racemase	1	0.707351	0.406887	1	1.29896	0.455103	1	2.14293	1.05993
SAOUHSC_02307	SAOUHSC_02307	membrane-flanked domain-containing protein	1	10.4843	1.10829	1	8.328	3.04869	1	13.2505	0.355274
SAOUHSC_02308	SAOUHSC_02308	membrane-flanked domain-containing protein	1	1.58157	1.58374	1	1.54134	1.41558	1	2.75185	1.23486
SAOUHSC_02314	kdpD	sensor protein KdpD, putative	1	27.0188	16.2953	1	5.44538	2.39053	1	1.71916	1.8382
SAOUHSC_02315	kdpE	DNA-binding response regulator, putative	1	11.011	1.59138	1	1.05115	0.502275	1	0.728936	0.12804
SAOUHSC_02316	cshA	ATP-dependent RNA helicase, DEAD box family, putative	1	0.779503	0.694254	1	0.802377	0.94646	1	0.818493	0.821137
SAOUHSC_02317	murF	UDP-N-acetylmuramoylalanyl-D-glutamyl-2,6-diaminopimelate--D-alanyl-D-alanyl ligase	1	0.739669	0.967915	1	0.896599	1.34613	1	1.02799	1.40875
SAOUHSC_02318	ddl	D-alanine--D-alanine ligase	1	0.856974	1.22841	1	0.895239	1.1716	1	1.12896	1.42871
SAOUHSC_02319	SAOUHSC_02319	cell cycle protein FtsW	1	31.9332	15.9327	1	5.701	2.92603	1	4.56617	1.93108
SAOUHSC_02323	cls2	cardiolipin synthetase, putative	1	1.32164	1.07498	1	2.47271	1.92386	1	1.30386	0.77587
SAOUHSC_02324	SAOUHSC_02324	HD domain-containing protein	1	1.16419	1.1169	1	1.20874	0.957352	1	0.692926	8.11101
SAOUHSC_02327	yidC	TenA family transcription regulator	1	0.88555	0.688395	1	1.12153	1.11845	1	1.76922	1.2937
SAOUHSC_02328	thiE	thiamine-phosphate pyrophosphorylase	1	5.1999	5.55031	1	4.83428	29.7299	1	22.578	42.5859
SAOUHSC_02329	thiM	hydroxyethylthiazole kinase, putative	1	15.7542	13.806	1	1.10498	8.55348	1	1.33606	4.07994
SAOUHSC_02330	thiD2	phosphomethylpyrimidine kinase	1	0.770177	1.08142	1	15.1955	10.3513	1	14.5586	7.47667
SAOUHSC_02331	tenA	TENA/THI-4 family protein	1	9.88598	4.0495	1	21.4012	8.11673	1	40.654	4.02439
SAOUHSC_02333	sceD	sceD protein, putative	1	1.51713	1.02849	1	1.15546	0.229778	1	0.514013	0.219428
SAOUHSC_02335	ywpF	ywpF protein	1	0.684767	0.849549	1	0.786181	0.777844	1	0.849028	0.747079
SAOUHSC_02336	fabZ	beta-hydroxyacyl-ACP dehydratase, putative	1	0.805074	0.848846	1	0.992091	0.955821	1	0.800104	1.08961
SAOUHSC_02337	murAA	UDP-N-acetylglucosamine 1-carboxyvinyltransferase	1	0.860339	0.684166	1	0.720264	0.783791	1	0.650378	0.705422
SAOUHSC_02340	atpC	ATP synthase F1, epsilon subunit	1	0.782911	1.39486	1	0.888085	2.29139	1	1.03753	2.11536
SAOUHSC_02341	atpD	ATP synthase F1, beta subunit	1	0.986855	1.34804	1	0.999793	1.33351	1	1.27376	1.60242
SAOUHSC_02343	atpG	ATP synthase F1, gamma subunit	1	0.821443	1.49672	1	0.912338	1.27592	1	1.04483	1.89405
SAOUHSC_02345	atpA	ATP synthase F1, alpha subunit	1	0.827092	1.53727	1	1.2747	1.37183	1	0.973044	1.63574
SAOUHSC_02346	atpH	ATP synthase F1, delta subunit	1	0.818647	1.40487	1	0.806631	1.37589	1	1.1967	2.49019
SAOUHSC_02347	atpF	ATP synthase F0, B subunit	1	1.68455	1.82566	1	1.12158	1.41249	1	1.15519	2.39029
SAOUHSC_02350	atpB	ATP synthase F0, A subunit	1	1.13998	1.09172	1	1.42901	3.55977	1	3.35673	2.58027
SAOUHSC_02352	mnaA	UDP-N-acetylglucosamine 2-epimerase	1	1.25019	1.01279	1	1.33931	1.05348	1	4.00553	1.1519
SAOUHSC_02353	upp	uracil phosphoribosyltransferase	1	0.82988	1.0825	1	0.909735	1.23213	1	0.813488	1.20067
SAOUHSC_02354	glyA	serine hydroxymethyltransferase, putative	1	0.914789	1.32538	1	0.952325	1.30414	1	0.90546	1.29019
SAOUHSC_02355	ywlG	TIGR01440 family protein	1	20.5267	4.8078	1	1.29435	0.144126	1	166.577	7.72972
SAOUHSC_02357	SAOUHSC_02357	Sua5/YciO/YrdC/YwlC family protein	1	5.27773	1.13378	1	1.40138	10.6648	1	1.28947	1.11154
SAOUHSC_02358	prmC	modification methylase, HemK family, putative	1	0.707423	1.12263	1	0.834741	0.81496	1	0.674153	0.930414
SAOUHSC_02359	prfA	peptide chain release factor 1	1	0.796004	0.74146	1	0.622123	0.972828	1	0.744162	1.05122
SAOUHSC_02360	tdk	thymidine kinase, putative	1	0.683742	0.810102	1	0.790624	1.26811	1	0.859993	1.42336
SAOUHSC_02361	rpmE2	ribosomal protein L31	1	0.553989	0.407265	1	0.736017	0.699411	1	0.651308	0.705183
SAOUHSC_02362	rho	transcription termination factor Rho	1	0.69775	1.15772	1	0.780343	1.17398	1	1.19964	1.58091
SAOUHSC_02363	SAOUHSC_02363	aldehyde dehydrogenase, putative	1	1.17336	0.903749	1	3.74966	0.739162	1	1.06437	0.67645
SAOUHSC_02364	SAOUHSC_02364	transcriptional regulator, HxlR family	1	0.995172	0.594462	1	2.13833	1.72173	1	1.21061	1.61618
SAOUHSC_02365	murAB	UDP-N-acetylglucosamine 1-carboxyvinyltransferase	1	2.11089	2.10094	1	1.30284	2.51782	1	2.29766	2.80424
SAOUHSC_02366	fbaA	fructose-bisphosphate aldolase	1	1.01077	1.06324	1	0.899173	1.13616	1	0.594678	0.768108
SAOUHSC_02367	SAOUHSC_02367	oxidoreductase	1	0.282074	0.382412	1	0.409397	0.724929	1	1.35465	1.20023
SAOUHSC_02368	pyrG	CTP synthase	1	0.72211	0.56607	1	0.900821	0.764144	1	0.730461	0.718334
SAOUHSC_02369	rpoE	DNA-directed RNA polymerase, delta subunit, putative	1	0.678516	0.880253	1	0.664985	1.00537	1	0.651079	0.926071
SAOUHSC_02370	SAOUHSC_02370	acetyltransferase	1	2.6677	2.43301	1	2.96972	2.67162	1	5.72128	0.948385
SAOUHSC_02371	coaW	pantothenate kinase	1	1.52243	1.13965	1	0.734203	1.13888	1	1.35045	1.42905
SAOUHSC_02372	SAOUHSC_02372	hypothetical protein SAOUHSC_02372	1	0.563982	0.729729	1	0.607707	0.672102	1	0.612643	1.08826
SAOUHSC_02373	SAOUHSC_02373	hypothetical protein SAOUHSC_02373	1	1.07419	0.985355	1	1.20148	0.868441	1	1.93909	0.582638
SAOUHSC_02374	hmrA	aminobenzoyl-glutamate utilization protein B, putative	1	0.924766	0.964138	1	1.17879	1.18998	1	1.2144	0.785031
SAOUHSC_02375	luxS	autoinducer-2 production protein LuxS, putative	1	0.929312	1.23729	1	0.586579	0.856811	1	0.995812	2.13336
SAOUHSC_02376	SAOUHSC_02376	hypothetical protein SAOUHSC_02376	NaN	NaN	NaN	1	1.95502	3.34249	NaN	NaN	NaN
SAOUHSC_02377	pdp	pyrimidine nucleoside phosphorylase, putative	1	1.23217	1.64097	1	1.71791	2.33029	1	1.62548	2.66419
SAOUHSC_02379	deoC1b	deoxyribose-phosphate aldolase	1	1.41407	0.347079	1	3.00523	1.06249	1	4.05155	0.760438
SAOUHSC_02380	deoD2	purine nucleoside phosphorylase	1	0.636022	1.14543	1	0.643609	1.44751	1	0.671746	2.17751
SAOUHSC_02381	dps	Dps family protein	1	1.49751	0.453772	1	0.887788	0.616975	1	2.35546	1.81061
SAOUHSC_02382	SAOUHSC_02382	thiol-disulphide dehydrogenase	1	0.801732	1.81513	1	0.699777	0.756005	1	0.708233	3.02673
SAOUHSC_02383	SAOUHSC_02383	hypothetical protein SAOUHSC_02383	1	0.844298	0.682096	1	0.836487	0.984926	1	0.971681	0.725039
SAOUHSC_02387	SAOUHSC_02387	NAD dependent epimerase/dehydratase family protein	1	1.29533	0.649546	1	1.25906	0.704179	1	1.29133	0.56646
SAOUHSC_02390	SAOUHSC_02390	lytic regulatory protein, putative	1	3.73289	3.06894	1	7.30567	1.42143	1	6.75045	0.92921
SAOUHSC_02396	SAOUHSC_02396	haloacid dehalogenase-like hydrolase	1	0.893126	1.11448	1	0.890144	1.27444	1	0.976902	1.23377
SAOUHSC_02399	glmS	glucosamine--fructose-6-phosphate aminotransferase, isomerizing	1	0.762494	0.86782	1	0.930521	1.13257	1	0.678485	1.31339
SAOUHSC_02400	mtlF	PTS system, mannitol-specific component, putative	1	0.00596936	0.0222195	1	0.606649	2.46025	1	0.715427	7.83092
SAOUHSC_02402	mtlA	PTS system, mannitol-specific IIa component, putative	1	1.03653	0.782466	1	1.22206	1.00773	1	0.94552	0.797903
SAOUHSC_02403	mtlD	mannitol-1-phosphate 5-dehydrogenase, putative	1	1.72478	0.683815	1	1.58682	1.08162	1	1.72489	0.59203
SAOUHSC_02405	glmM	phosphoglucosamine mutase	1	0.824938	0.843057	1	0.874078	1.02765	1	0.791978	0.849722
SAOUHSC_02406	SAOUHSC_02406	YbbR-like protein	1	1.28302	0.976575	1	1.10929	0.731361	1	2.14313	1.08746
SAOUHSC_02407	ybbP	ABC transporter permease	1	0.749152	0.911058	1	0.941123	1.49681	1	0.71261	1.47475
SAOUHSC_02409	arg	arginase	1	0.761232	0.409818	1	1.49973	0.545582	1	0.899896	0.202751
SAOUHSC_02417	SAOUHSC_02417	ATP-binding protein Mrp-like protein	1	0.421128	0.768231	1	0.67057	0.896287	1	0.716998	0.786983
SAOUHSC_02422	SAOUHSC_02422	hemolysin III	1	211.121	8.45214	1	38.2918	1.18732	1	3.16688	2.64061
SAOUHSC_02423	SAOUHSC_02423	UDP-N-acetylglucosamine pyrophosphorylase, putative	1	1.38863	1.30858	1	1.17613	1.2004	1	1.1231	1.19742
SAOUHSC_02425	SAOUHSC_02425	hypothetical protein SAOUHSC_02425	1	24.8483	12.8822	1	7.48216	6.84032	1	4.00032	7.32724
SAOUHSC_02426	SAOUHSC_02426	transporter gate domain-containing protein	1	0.582213	0.731839	1	0.959408	0.945138	1	0.704115	1.57539
SAOUHSC_02427	SAOUHSC_02427	iron compound ABC transporter permease	1	0.593573	1.81842	1	0.729869	0.406508	1	1.456	2.25808
SAOUHSC_02430	SAOUHSC_02430	ABC transporter periplasmic binding protein, putative	1	0.652376	0.58549	1	0.796439	0.490034	1	0.725686	0.266319
SAOUHSC_02433	SAOUHSC_02433	alanine racemase, N-terminal domain protein	1	2.01798	0.825235	1	1.1732	3.3133	1	8.36042	0.973564
SAOUHSC_02434	SAOUHSC_02434	aerobactin biosynthesis protein	1	0.691813	1.30153	1	1.91008	1.2203	1	0.764411	0.88231
SAOUHSC_02436	SAOUHSC_02436	aerobactin biosynthesis protein	1	0.688295	1.32944	1	1.06564	1.81128	1	1.18435	1.96034
SAOUHSC_02441	asp23	alkaline shock protein 23	1	1.58765	0.617098	1	1.62564	0.713067	1	0.913979	0.294703
SAOUHSC_02442	SAOUHSC_02442	hypothetical protein SAOUHSC_02442	1	1.42831	0.376682	1	2.21708	1.14675	1	1.25521	0.241472
SAOUHSC_02443	SAOUHSC_02443	hypothetical protein SAOUHSC_02443	1	1.43062	0.395567	1	1.85779	0.629142	1	1.31057	0.288945
SAOUHSC_02444	opuD2	osmoprotectant transporter, BCCT family, opuD-like protein, putative	1	102.144	155.15	1	305.1	517.781	1	0.809853	0.85505
SAOUHSC_02445	SAOUHSC_02445	zinc-binding dehydrogenase	1	0.969156	1.49791	1	0.868737	1.19333	1	0.773252	1.40773
SAOUHSC_02447	SAOUHSC_02447	alcohol dehydrogenase, zinc-containing	1	1.19271	0.918721	1	1.63903	1.00865	1	1.50357	2.895
SAOUHSC_02448	SAOUHSC_02448	cell surface hydrolase	1	0.993687	1.76701	1	2.87569	0.515099	1	1.19208	1.11172
SAOUHSC_02456	lacR	lactose phosphotransferase system repressor, putative	1	0.652636	1.59513	1	25.3842	4.94668	1	2.14323	1.57763
SAOUHSC_02458	SAOUHSC_02458	hypothetical protein SAOUHSC_02458	1	0.214926	3.91043	1	32.2218	2.33255	1	0.488561	0.301424
SAOUHSC_02460	SAOUHSC_02460	aldo/keto reductase family oxidoreductase	1	0.795642	1.74089	1	1.07012	2.50642	1	0.767899	1.74192
SAOUHSC_02461	SAOUHSC_02461	transcriptional regulator, merR family, putative	1	0.271857	1.41016	1	31.5749	16.3347	1	67.0134	11.7681
SAOUHSC_02465	SAOUHSC_02465	HAD family phosphatase	1	1.27407	0.481378	1	5.22278	1.53843	1	9.71272	1.10448
SAOUHSC_02467	budA1	alpha-acetolactate decarboxylase	1	1.78596	2.16779	1	0.398549	0.534347	1	0.940343	0.14453
SAOUHSC_02468	BudB	acetolactate synthase, putative	1	4.34664	5.0503	1	2.16809	0.723611	1	1.55719	0.803986
SAOUHSC_02471	SAOUHSC_02471	hypothetical protein SAOUHSC_02471	1	0.705094	0.608549	1	3.98266	1.79196	1	0.708331	0.470463
SAOUHSC_02474	SAOUHSC_02474	hypothetical protein SAOUHSC_02474	1	0.749815	1.29183	1	1.76119	1.41616	1	2.14844	2.65468
SAOUHSC_02477	rpsI	ribosomal protein S9, putative	1	0.67704	0.628434	1	0.696903	0.772786	1	0.7556	0.787524
SAOUHSC_02478	rplM	ribosomal protein L13	1	0.780228	0.605916	1	0.64982	0.64515	1	0.699578	0.709888
SAOUHSC_02480	truA	tRNA pseudouridine synthase A	1	6.27736	4.91025	1	4.11821	17.5907	1	24.9953	20.5683
SAOUHSC_02483	ecfA2	ABC transporter, ATP-binding protein, putative	1	7.25573	3.89883	1	1.16441	1.49514	1	3.198	1.35482
SAOUHSC_02484	rplQ	ribosomal protein L17	1	0.680077	0.490576	1	0.775356	0.83949	1	0.796557	0.63895
SAOUHSC_02485	rpoA	DNA-directed RNA polymerase alpha chain, putative	1	0.849342	0.830702	1	0.868736	0.890838	1	0.847146	0.892372
SAOUHSC_02486	rpsK	ribosomal protein S11, putative	1	0.644886	0.571633	1	0.804148	0.832031	1	0.859019	0.734329
SAOUHSC_02487	rpsM	30S ribosomal protein S13	1	0.700835	0.5875	1	0.864895	0.695823	1	0.906467	0.615165
SAOUHSC_02489	infA	translation initiation factor IF-1	1	0.715193	0.804974	1	0.856023	1.41235	1	1.1815	1.87524
SAOUHSC_02490	adk	adenylate kinase, putative	1	0.722099	0.672666	1	0.745505	1.04127	1	0.859145	0.969929
SAOUHSC_02491	secY1	preprotein translocase, SecY subunit, putative	1	1.55679	0.884245	1	1.84965	0.870795	1	0.755931	0.927529
SAOUHSC_02492	rplO	ribosomal protein L15	1	0.886014	0.627697	1	0.781692	0.544734	1	0.580696	0.621647
SAOUHSC_02493	rpmD	ribosomal protein L30	1	1.11785	0.589204	1	0.57309	0.436512	1	2.59979	0.61539
SAOUHSC_02494	rpsE	ribosomal protein S5	1	0.803735	0.655976	1	0.727146	0.751322	1	0.781313	0.852734
SAOUHSC_02495	rplR	ribosomal protein L18	1	0.776728	0.775308	1	1.00578	0.977653	1	0.818452	0.910463
SAOUHSC_02496	rplF	ribosomal protein L6, putative	1	0.846531	0.611851	1	0.860909	0.935673	1	0.80975	0.699463
SAOUHSC_02498	rpsH	ribosomal protein S8, putative	1	0.633653	0.536758	1	0.661134	0.702974	1	0.710135	0.748417
SAOUHSC_02499	rpsZ	ribosomal protein S14p/S29e, putative	1	282.231	553.492	1	5.1892	0.197955	1	1.52491	2727.67
SAOUHSC_02500	rplE	50S ribosomal protein L5, putative	1	0.754434	0.539245	1	0.889833	0.641191	1	0.778046	0.638027
SAOUHSC_02501	rplX	ribosomal protein L24	1	0.584354	0.554786	1	0.628013	0.620944	1	0.653189	0.800374
SAOUHSC_02502	rplN	ribosomal protein L14	1	0.721037	0.598475	1	0.74281	0.214771	1	0.580221	0.769026
SAOUHSC_02503	rpsQ	30S ribosomal protein S17, putative	1	0.754638	0.649398	1	0.617977	0.942713	1	0.761546	0.874219
SAOUHSC_02504	rpmC	ribosomal protein L29	1	0.656346	0.571577	1	0.859458	0.55637	1	0.635731	0.603756
SAOUHSC_02505	rplP	ribosomal protein L16	1	0.782896	0.579662	1	0.838971	0.901706	1	0.874664	0.845638
SAOUHSC_02506	rpsC	ribosomal protein S3	1	0.791161	0.61594	1	0.898789	0.461597	1	0.795308	0.660485
SAOUHSC_02507	rplV	ribosomal protein L22	1	0.871789	0.560308	1	1.0607	0.662875	1	0.921528	0.651099
SAOUHSC_02508	rpsS	ribosomal protein S19	1	0.609671	0.55344	1	0.773466	0.574402	1	0.489443	0.62577
SAOUHSC_02509	rplB	ribosomal protein L2	1	0.80336	0.651153	1	0.628323	0.70743	1	0.700557	0.689596
SAOUHSC_02510	rplW	ribosomal protein L23, putative	1	0.565603	0.589313	1	0.766115	0.918355	1	0.66729	0.78226
SAOUHSC_02511	rplD	50S ribosomal protein L4	1	0.631554	0.476877	1	0.744971	0.801218	1	0.669899	0.694615
SAOUHSC_02512	rplC	ribosomal protein L3, putative	1	0.797187	0.807483	1	0.723579	0.952146	1	0.615594	0.889783
SAOUHSC_02516	SAOUHSC_02516	xanthine/uracil permease family protein	1	2.0118	0.713586	1	11.0681	2.49799	1	0.735022	0.732012
SAOUHSC_02517	topB	DNA topoisomerase III, putative	1	2.40547	2.76637	1	0.915647	0.96246	1	34.2296	2.3737
SAOUHSC_02519	SAOUHSC_02519	acetyltransferase	1	0.539956	0.437115	1	44.2471	64.6008	1	20.8877	140.623
SAOUHSC_02523	SAOUHSC_02523	hypothetical protein SAOUHSC_02523	1	6.09898	2.34496	1	1.73794	0.315923	1	4.49036	1.94875
SAOUHSC_02525	SAOUHSC_02525	AcrB/AcrD/AcrF family protein	1	1.09273	0.969645	1	1.1443	1.50832	1	1.26829	0.974063
SAOUHSC_02527	femX	FmhB protein, putative	1	1.10791	0.866665	1	1.11287	0.6917	1	1.02545	0.725964
SAOUHSC_02529	SAOUHSC_02529	hypothetical protein SAOUHSC_02529	1	0.805226	1.91822	1	1.38459	1.38904	1	1.8436	1.40429
SAOUHSC_02532	sarV	accessory regulator V	1	1.20695	0.671472	1	1.46534	2.66118	1	151.41	27.3493
SAOUHSC_02538	moaD	molybdopterin converting factor, subunit 1	1	2.36253	2.25078	1	1.69068	3.11071	1	5.85725	1.24516
SAOUHSC_02540	moaE	molybdopterin converting factor moa, putative	1	1.21476	0.952346	1	0.959559	1.17374	1	3.78702	1.84888
SAOUHSC_02541	mobB	molybdopterin-guanine dinucleotide biosynthesis protein MobB	1	2.49498	3.07713	1	3.23218	1.89611	1	5.32112	1.99107
SAOUHSC_02542	moeA	molybdopterin biosynthesis protein moeA, putative	1	1.36976	1.56628	1	1.35449	2.51092	1	1.28561	1.91686
SAOUHSC_02543	moaC	molybdenum cofactor biosynthesis protein C	1	0.527532	0.502165	1	0.914382	0.91001	1	0.855502	1.09222
SAOUHSC_02544	moaB	molybdopterin precursor biosynthesis moaB, putative	1	1.14325	1.05187	1	3.41995	1.29953	1	1.56386	2.41843
SAOUHSC_02545	moeB	molybdopterin biosynthesis MoeB protein	1	4.70986	3.30723	1	3.18767	1.91978	1	2.94582	4.68547
SAOUHSC_02549	modA	molybdenum ABC transporter, periplasmic molybdate-binding protein	1	0.89938	1.34418	1	0.76414	0.593247	1	0.81693	1.13515
SAOUHSC_02551	SAOUHSC_02551	acetyltransferase	1	68.1939	48.1805	1	7.99082	7.46644	1	67.9992	8.50256
SAOUHSC_02552	SAOUHSC_02552	BioY family protein	1	1.31488	0.811786	1	1.06502	1.50863	1	0.660285	0.647424
SAOUHSC_02553	SAOUHSC_02553	inosine-uridine preferring nucleoside hydrolase	1	7.25395	0.69679	1	0.781456	7.68717	1	8.25494	0.786138
SAOUHSC_02554	SAOUHSC_02554	iron compound ABC transporter iron compound-binding protein	1	0.840276	0.776149	1	1.01865	0.890232	1	1.03896	0.510387
SAOUHSC_02556	SAOUHSC_02556	butyryl-CoA dehydrogenase	1	1.968	2.10992	1	89.1628	0.0388576	1	16.5403	70.553
SAOUHSC_02562	ureE	urease accessory protein UreE, putative	1	0.433634	2.47709	1	1.5778	4.72121	1	0.21026	1.29366
SAOUHSC_02564	ureG	urease accessory protein UreG	1	0.372224	0.336766	1	0.295501	0.238611	1	0.714797	0.652346
SAOUHSC_02566	sarR	accessory regulator R	1	0.735792	0.783758	1	3.1248	3.31158	1	0.697718	0.898258
SAOUHSC_02568	SAOUHSC_02568	hypothetical protein SAOUHSC_02568	1	1.48502	1.58068	1	1.70852	3.13744	1	1.15128	1.65048
SAOUHSC_02571	ssaA2	secretory antigen precursor, putative	1	0.628808	0.527731	1	0.65908	0.755966	1	0.775871	0.873245
SAOUHSC_02574	SAOUHSC_02574	dehydrogenase	1	0.802389	0.773599	1	1.08147	0.886453	1	0.628817	0.79942
SAOUHSC_02576	ssaA	secretory antigen precursor SsaA, putative	1	1.54344	7.19457	1	2.56771	8.51468	1	1.18626	12.5253
SAOUHSC_02577	SAOUHSC_02577	D-isomer specific 2-hydroxyacid dehydrogenase, NAD binding domain protein	1	2.43182	2.01907	1	2.29593	2.80755	1	1.89624	2.11491
SAOUHSC_02579	SAOUHSC_02579	FAD binding domain protein	1	1.08059	1.44484	1	0.853738	1.47284	1	0.893597	1.12607
SAOUHSC_02581	SAOUHSC_02581	hypothetical protein SAOUHSC_02581	1	6.66326	0.70846	1	0.756367	3.1539	1	1.90641	1.52874
SAOUHSC_02582	SAOUHSC_02582	formate dehydrogenase, alpha subunit, putative	1	2.39423	0.786404	1	1.29856	1.14278	1	1.52124	1.49156
SAOUHSC_02583	SAOUHSC_02583	transcriptional regulator, putative	1	2.35956	4.77222	1	2.97411	5.2439	1	1.767	3.77957
SAOUHSC_02584	SAOUHSC_02584	inositol monophosphatase family protein	1	2.44066	1.17456	1	1.79473	3.51629	1	0.526291	1.0874
SAOUHSC_02585	SAOUHSC_02585	DeoR family regulatory protein	1	3.57622	2.13127	1	2.63627	1.34939	1	4.76519	1.47387
SAOUHSC_02587	SAOUHSC_02587	protein of pXO2-46	1	1.02329	0.844152	1	0.661669	6.83946	1	59.4245	34.3457
SAOUHSC_02589	SAOUHSC_02589	RpiR family phosphosugar-binding transcriptional regulator	1	8.22584	2.34177	1	3.95325	1.20716	1	16.9192	1.04201
SAOUHSC_02594	SAOUHSC_02594	HAD superfamily hydrolase	1	1.61841	1.06106	1	0.821004	0.952717	1	0.986382	1.09362
SAOUHSC_02596	SAOUHSC_02596	hypothetical protein SAOUHSC_02596	1	17.9203	2.33847	1	36.7033	30.1627	1	7.22791	4.04864
SAOUHSC_02599	SAOUHSC_02599	Hex regulon repressor, putative	1	10.7452	15.6531	1	20.7095	0.792362	1	4.85554	1.90218
SAOUHSC_02600	SAOUHSC_02600	Activator of Hsp90 ATPase 1 family protein	1	4.20431	1.96045	1	1.04698	1.92986	1	3.75381	1.24913
SAOUHSC_02601	SAOUHSC_02601	Na+/H+ antiporter, putative	1	4.66619	2.9965	1	1.58004	1.33157	1	6.10432	2.82821
SAOUHSC_02604	SAOUHSC_02604	short chain dehydrogenase/reductase family oxidoreductase	1	1.18567	0.606974	1	1.35366	0.781369	1	0.875916	0.525581
SAOUHSC_02607	hutU	urocanate hydratase	1	7.98119	7.81218	1	1.98977	1.57114	1	39.9206	20.4346
SAOUHSC_02610	hutG	formiminoglutamase	1	0.554777	1.29032	1	0.547206	0.957706	1	0.644601	2.63162
SAOUHSC_02611	lyrA	abortive infection family protein	1	1.11657	1.32493	1	0.861688	1.66662	1	0.849306	1.39433
SAOUHSC_02612	rpiA	ribose 5-phosphate isomerase, putative	1	2.56	7.01687	1	0.591095	1.54381	1	14.4991	69.8827
SAOUHSC_02614	galM	aldose 1-epimerase precursor, putative	1	3.28035	92.0459	1	0.321941	1.04014	1	0.904339	0.860793
SAOUHSC_02619	SAOUHSC_02619	ABC transporter ATP-binding protein	1	2.10109	21.8891	1	36.1591	6.50312	1	225.475	1342.97
SAOUHSC_02621	yxlJ	DNA-3-methyladenine glycosylase, putative	1	0.762204	0.583282	1	0.814428	0.497796	1	1.44772	0.350452
SAOUHSC_02623	fni	isopentenyl pyrophosphate isomerase	1	0.917853	0.803386	1	0.942163	0.946785	1	1.33244	1.37138
SAOUHSC_02624	SAOUHSC_02624	magnesium and cobalt transport protein CorA	1	4.39317	6.14823	1	44.2667	32.4362	1	1.00872	1.67512
SAOUHSC_02626	SAOUHSC_02626	hypothetical protein SAOUHSC_02626	1	3.94014	2.36114	1	1.67423	0.995367	1	3.73124	0.990973
SAOUHSC_02627	SAOUHSC_02627	esterase	1	0.816703	1.2063	1	0.88134	1.13935	1	0.934697	1.54333
SAOUHSC_02628	SAOUHSC_02628	hypothetical protein SAOUHSC_02628	1	0.673916	0.766618	1	0.777403	5.19823	1	0.746987	0.769448
SAOUHSC_02630	SAOUHSC_02630	drug transporter	1	2.38386	2.03233	1	1.70999	1.44854	1	2.7953	2.54572
SAOUHSC_02631	SAOUHSC_02631	TetR family transcriptional regulator	1	0.435045	0.826311	1	1.44019	1.89187	1	2.44884	4.14119
SAOUHSC_02635	tcaA	tcaA protein	1	5.22036	3.19372	1	10.4377	3.78228	1	24.312	5.14449
SAOUHSC_02647	mqo1	malate:quinone-oxidoreductase	1	1.45929	1.08605	1	1.19388	0.809345	1	0.967007	0.998254
SAOUHSC_02648	lctP2	L-lactate permease	1	23.3843	4.16789	1	6.11708	4.15393	1	3.81486	14.3314
SAOUHSC_02649	SAOUHSC_02649	TagF domain-containing protein	1	0.517065	1.16274	1	0.730115	0.830518	1	1.1152	3.91843
SAOUHSC_02650	SAOUHSC_02650	lipoprotein, putative	1	0.723514	0.852631	1	0.850659	1.55303	1	1.11896	2.28885
SAOUHSC_02651	SAOUHSC_02651	acetyltransferase	1	1.81576	1.5076	1	4.20615	24.6247	1	1.57906	0.709204
SAOUHSC_02652	yhfP	zinc-binding dehydrogenase	1	1.34163	0.694938	1	2.03844	1.49267	1	1.59751	0.809572
SAOUHSC_02654	SAOUHSC_02654	pyridine nucleotide-disulphide oxidoreductase family protein	1	3.78488	1.03485	1	2.92223	1.42156	1	8.62301	1.34928
SAOUHSC_02664	SAOUHSC_02664	transcriptional regulator, putative	1	0.725291	0.768836	1	1.02389	0.545827	1	0.748931	2.00826
SAOUHSC_02665	SAOUHSC_02665	general stress protein	1	2.63093	0.663503	1	4.21736	1.78394	1	2.2885	0.552018
SAOUHSC_02666	SAOUHSC_02666	hypothetical protein SAOUHSC_02666	1	1.04043	1.41945	1	1.13521	1.28241	1	1.72048	1.40788
SAOUHSC_02668	SAOUHSC_02668	hypothetical protein SAOUHSC_02668	1	0.696822	1.05346	1	0.752043	1.51736	1	1.02702	1.43397
SAOUHSC_02669	sarZ	accessory protein Z	1	1.14236	0.84522	1	2.47521	2.23415	1	1.24489	0.886176
SAOUHSC_02670	SAOUHSC_02670	HSP20 family protein	1	0.84991	1.22485	1	0.862726	1.26433	1	0.767442	1.45247
SAOUHSC_02675	nreC	DegU family transcriptional regulator	1	1.42953	0.972973	1	0.40662	1.10643	1	2.29457	6.89733
SAOUHSC_02676	nreB	sensory box histidine kinase	1	885.72	1110.09	1	0.357801	7.86021	1	11.2451	1.00503
SAOUHSC_02680	narH	nitrate reductase, beta subunit	1	1.45807	0.847167	1	2.08463	0.428153	1	1.24423	0.000725086
SAOUHSC_02683	nirD	assimilatory nitrite reductase [NAD(P)H], small subunit, putative	1	329.899	84.4506	1	15.7035	5.50142	1	6.48836	95.8556
SAOUHSC_02684	nasD	assimilatory nitrite reductase [NAD(P)H], large subunit, putative	1	0.81229	1.28305	1	1.19008	1.99841	1	1.11514	1.85242
SAOUHSC_02687	nirC	formate/nitrite transporter, putative	1	3.77817	0.592456	1	1.05708	0.466403	1	1.19771	0.975911
SAOUHSC_02689	SAOUHSC_02689	glutathione S-transferase transmembrane protein	1	0.494497	0.752633	1	0.782232	1.21259	1	0.906482	1.81916
SAOUHSC_02690	SAOUHSC_02690	Zn-binding lipoprotein adcA-like protein	1	0.8562	0.991308	1	1.1987	2.55746	1	1.85298	1.66291
SAOUHSC_02692	SAOUHSC_02692	prevent-host-death family protein	1	1.89809	0.638223	1	0.872383	0.716021	1	0.514089	0.798714
SAOUHSC_02694	SAOUHSC_02694	putative lipoprotein	1	4.49681	0.809013	1	2.29778	1.39522	1	1.44049	1.04303
SAOUHSC_02697	SAOUHSC_02697	amino acid ABC transporter, ATP-binding protein, putative	1	1.09736	0.461714	1	1.64835	2.41426	1	1.7904	1.52987
SAOUHSC_02698	tcyB	amino acid ABC transproter, permease protein, putative	1	1.52924	0.0747388	1	6.15747	17.6323	1	13.9703	2.09781
SAOUHSC_02699	SAOUHSC_02699	amino acid ABC transporter amino acid-binding protein	1	1.81136	0.813996	1	2.05803	2.46535	1	2.10709	0.638619
SAOUHSC_02703	gpmA	phosphoglycerate mutase, putative	1	0.667927	0.7127	1	0.706602	1.07204	1	0.567639	0.804051
SAOUHSC_02706	sbi	immunoglobulin G-binding protein Sbi, putative	1	0.911972	2.02335	1	1.01859	0.852987	1	10.505	1.83752
SAOUHSC_02708	hlgA	gamma-hemolysin h-gamma-ii subunit, putative	1	3.70911	2.24439	1	6.50431	2.57064	1	1.56237	0.416236
SAOUHSC_02709	hlgC	leukocidin s subunit precursor, putative	1	4.27937	1.35825	1	166.98	1049.55	1	126.164	2.39919
SAOUHSC_02710	hlgB	leukocidin f subunit precursor	1	2.35848	2.14971	1	28.4994	21.9885	1	0.757679	0.668756
SAOUHSC_02712	bioW	6-carboxyhexanoate--CoA ligase, putative	1	87.9786	22.8179	1	181.204	289.939	1	374.886	369.226
SAOUHSC_02713	SAOUHSC_02713	8-amino-7-oxononanoate synthase	1	2.36408	1.73776	1	1.70614	1.07293	1	3.94552	0.994119
SAOUHSC_02714	bioB	biotin synthase	1	0.749161	1.30697	1	0.96055	1.41137	1	0.677547	1.49187
SAOUHSC_02715	bioA	adenosylmethionine-8-amino-7-oxononanoate aminotransferase	1	1.05885	2.27942	1	1.1352	1.75127	1	0.912369	1.80911
SAOUHSC_02716	bioD	dethiobiotin synthase, putative	1	3.64527	3.08495	1	0.852307	1.02439	1	1.05482	1.80603
SAOUHSC_02723	glxK	glycerate kinase, putative	1	1.52758	1.72464	1	0.512652	1.46513	1	5.14411	2.35244
SAOUHSC_02724	SAOUHSC_02724	hypothetical protein SAOUHSC_02724	1	1.92434	4.65342	1	1.72715	4.17718	1	1.7634	5.4342
SAOUHSC_02726	SAOUHSC_02726	positive transcriptional activator, putative	1	14.0063	0.461535	1	0.7599	1.03671	1	70.472	146.673
SAOUHSC_02727	SAOUHSC_02727	hypothetical protein SAOUHSC_02727	1	1.9101	0.930525	1	9.24255	2.4397	1	0.281219	0.418275
SAOUHSC_02731	SAOUHSC_02731	Na+/H+ antiporter	1	0.646163	0.135182	1	1.06528	0.444216	1	8.12578	0.285587
SAOUHSC_02733	SAOUHSC_02733	APC family amino acid-polyamine-organocation transporter	1	0.462012	1.30355	1	8.52581	1.91852	1	1.93698	1.52111
SAOUHSC_02737	SAOUHSC_02737	epimerase/dehydratase, putative	1	2.38028	2.64877	1	1.98434	2.39591	1	1.98226	2.35525
SAOUHSC_02739	apbA	2-dehydropantoate 2-reductase	1	0.993221	0.838908	1	0.93339	0.712573	1	1.82025	0.965359
SAOUHSC_02744	opuCA	amino acid ABC transporter, ATP-binding protein, putative	1	1.56652	1.42203	1	1.22929	1.77419	1	2.28978	3.48191
SAOUHSC_02747	SAOUHSC_02747	hypothetical protein SAOUHSC_02747	1	1.36564	1.28905	1	1.53216	2.0179	1	1.05295	1.08693
SAOUHSC_02751	SAOUHSC_02751	carboxylesterase	1	1.51179	1.76274	1	1.45474	0.991662	1	5.92693	1.94127
SAOUHSC_02753	SAOUHSC_02753	ABC superfamily ATP binding cassette transporter, permease protein	1	1.03117	0.515016	1	2.22208	0.95938	1	0.964247	0.615121
SAOUHSC_02755	SAOUHSC_02755	glutamyl-aminopeptidase	1	1.45948	2.80794	1	5.08202	2.805	1	229.812	6.65922
SAOUHSC_02756	SAOUHSC_02756	addiction module antitoxin	1	3.31012	1.22098	1	0.940839	45.9305	1	6.40526	3.01059
SAOUHSC_02757	SAOUHSC_02757	addiction module antitoxin	1	0.5541	0.89706	1	1.60061	2.25408	1	2.72785	2.13097
SAOUHSC_02759	SAOUHSC_02759	putative lipoprotein	1	9.21445	4.79054	1	0.645691	0.550454	1	1.63678	1.106
SAOUHSC_02760	gltB2	glutamate synthase alpha subunit, putative	1	1.77225	1.70562	1	0.664747	4.02416	1	1.47417	1.86103
SAOUHSC_02767	opp-1A	peptide ABC transporter, peptide-binding protein, putative	1	1.59851	2.28281	1	2.39719	2.41477	1	1.79207	1.80718
SAOUHSC_02774	SAOUHSC_02774	hypothetical protein SAOUHSC_02774	1	0.71777	0.797386	1	1.0814	0.85146	1	0.860758	0.960524
SAOUHSC_02778	SAOUHSC_02778	short chain dehydrogenase/reductase family oxidoreductase	1	1.00967	2.04194	1	1.72511	1.85768	1	0.742001	1.95774
SAOUHSC_02779	SAOUHSC_02779	iraB protein	NaN	NaN	NaN	NaN	NaN	NaN	1	160.624	0.278282
SAOUHSC_02790	SAOUHSC_02790	helicase	1	1.23729	1.30612	1	0.573404	1.19218	1	0.934583	0.847805
SAOUHSC_02791	SAOUHSC_02791	pyrophosphohydrolase, putative	1	0.785762	1.2205	1	1.15328	1.7897	1	0.929281	1.50441
SAOUHSC_02793	pgcA	phosphoglucomutase/phosphomannomutase family protein	1	0.958866	2.39789	1	2.0452	3.25042	1	2.11431	4.87418
SAOUHSC_02799	sarT	staphylococcal accessory regulator T, putative	1	3.03023	1.62076	1	1.13033	0.223702	1	1879.57	3.12175
SAOUHSC_02801	galU	UTP-glucose-1-phosphate uridylyltransferase	1	0.689644	0.700656	1	0.989205	0.972979	1	0.759269	0.695711
SAOUHSC_02802	fnbB	fibronectin binding protein B, putative	1	0.740746	0.455483	1	0.231287	0.397334	1	1.38727	0.559499
SAOUHSC_02803	fnbA	fibronectin-binding protein precursor, putative	1	1.86356	1.63317	1	2.64717	2.13283	1	0.820064	0.83686
SAOUHSC_02806	gntP	gluconate permease, putative	1	12.5143	20.8572	1	0.326984	0.298079	1	52.4329	21.8791
SAOUHSC_02811	SAOUHSC_02811	GTP-pyrophosphokinase	1	0.858645	1.31885	1	1.24544	1.29301	1	1.04175	1.36635
SAOUHSC_02812	SAOUHSC_02812	hypothetical protein SAOUHSC_02812	1	3.19152	1.18737	1	0.839264	2.19005	1	0.945373	1.23861
SAOUHSC_02820	SAOUHSC_02820	ABC transporter ATP-binding protein	1	0.349745	0.0793585	1	0.891836	1.54933	1	2.13549	35.9337
SAOUHSC_02822	fbp	fructose-1,6-bisphosphatase	1	4.10499	2.54459	1	1.1803	0.572052	1	1.1771	1.74255
SAOUHSC_02826	SAOUHSC_02826	MarR family transcriptional regulator	1	0.844771	0.816692	1	0.773283	0.730162	1	1.92018	1.21841
SAOUHSC_02828	SAOUHSC_02828	glyoxalase family protein	1	16.2721	1.70516	1	2.20585	2.8289	1	1.1979	1.30868
SAOUHSC_02829	yfkO	NAD(P)H-flavin oxidoreductase, putative	1	1.47186	11.7308	1	53.3095	7.33328	1	0.247148	0.458913
SAOUHSC_02830	ddh	D-lactate dehydrogenase, putative	1	0.993525	2.04051	1	1.11107	1.15086	1	1.13516	2.92161
SAOUHSC_02834	srtA	sortase, putative	1	0.593426	0.50751	1	1.15786	2.88021	1	0.673986	0.502822
SAOUHSC_02844	SAOUHSC_02844	esterase	1	0.971969	1.27156	1	1.11602	1.57638	1	2.80035	1.613
SAOUHSC_02845	SAOUHSC_02845	thioredoxin	1	18.5762	5.6379	1	37.5643	10.7276	1	3.401	2.10765
SAOUHSC_02846	SAOUHSC_02846	acyl-CoA thioester hydrolase, YbgC/YbaW family	1	0.814464	1.47071	1	2.10757	3.46797	1	5.33228	5.71213
SAOUHSC_02848	ptsG2	PTS system glucose-specific IIABC component	1	2.13491	1.69633	1	0.874943	0.82849	1	2.29566	1.98631
SAOUHSC_02849	cidC	pyruvate oxidase, putative	1	2.0672	0.910521	1	1.8063	0.840554	1	3.02517	0.897693
SAOUHSC_02852	SAOUHSC_02852	LysR family transcriptional regulator	1	1.1326	0.628727	1	1.44392	1.43832	1	0.434097	0.749212
SAOUHSC_02859	mvaA	hydroxymethylglutaryl-CoA reductase, degradative	1	0.659499	0.594193	1	0.921821	0.868763	1	1.03153	1.21284
SAOUHSC_02860	mvaS	HMG-CoA synthase, putative	1	0.648241	1.06648	1	0.758484	1.56045	1	0.779099	1.87266
SAOUHSC_02861	ogt	methylated-DNA--protein-cysteine methyltransferase, putative	1	1.28387	0.981422	1	2.14019	2.01649	1	0.889721	1.00387
SAOUHSC_02862	clpL	ATP-dependent Clp protease, ATP-binding subunit ClpC, putative	1	2.74238	2.11846	1	2.1856	1.52013	1	1.65697	1.89354
SAOUHSC_02866	SAOUHSC_02866	antibiotic transport-associated protein-like protein	1	1.05464	1.42351	1	1.15469	1.59733	1	0.938697	1.65519
SAOUHSC_02867	SAOUHSC_02867	TetR family regulatory protein	1	1.33918	1.41336	1	7.62189	0.625303	1	1.75125	1.24416
SAOUHSC_02869	rocA	delta-1-pyrroline-5-carboxylate dehydrogenase, putative	1	4.54589	2.35433	1	3.95104	3.38113	1	2.48013	1.0335
SAOUHSC_02872	SAOUHSC_02872	hypothetical protein SAOUHSC_02872	1	6.45363	8.81726	1	1.59265	6.29016	1	101.751	228.854
SAOUHSC_02873	copA	cation-transporting ATPase, E1-E2 family, putative	1	2.12685	1.63376	1	1.95183	1.74472	1	1.20578	1.05325
SAOUHSC_02875	SAOUHSC_02875	D-lactate dehydrogenase, putative	1	1.44916	2.22425	1	1.11784	2.88359	1	1.48045	1.55717
SAOUHSC_02876	SAOUHSC_02876	aminotransferase, class I	1	11.2076	0.159411	1	5.15808	16.2762	1	0.718519	0.93239
SAOUHSC_02877	crtN	squalene synthase, putative	1	1.88384	0.658627	1	1.463	1.63295	1	1.41188	4.44517
SAOUHSC_02879	crtM	squalene desaturase, putative	1	4.18389	0.859512	1	0.282634	0.742768	1	0.564269	0.470572
SAOUHSC_02885	oatA	acetyltransferase	1	0.932487	1.25874	1	0.882103	0.994698	1	1.51812	0.926804
SAOUHSC_02886	SAOUHSC_02886	acetyltransferase	1	2.00982	0.518353	1	1.14534	2.04957	1	0.784629	1.53716
SAOUHSC_02887	isaA	immunodominant antigen A, putative	1	0.308004	0.144414	1	0.392845	0.227117	1	0.684621	0.565474
SAOUHSC_02891	SAOUHSC_02891	TetR family regulatory protein	1	5.63682	2.0698	1	0.119847	1.01413	1	0.677458	2.52209
SAOUHSC_02895	SAOUHSC_02895	NmrA family protein	1	1.09045	1.22616	1	1.73151	1.88133	1	1.52921	1.30339
SAOUHSC_02896	SAOUHSC_02896	hypothetical protein SAOUHSC_02896	1	0.829935	0.947208	1	1.00543	0.863841	1	1.51702	2.21621
SAOUHSC_02898	SAOUHSC_02898	short chain dehydrogenase	1	0.610316	1.79444	1	1.04503	1.42618	1	1.86915	1.92766
SAOUHSC_02899	SAOUHSC_02899	amidohydrolase family protein	1	1.80786	1.69899	1	1.42616	1.79469	1	1.85013	0.555366
SAOUHSC_02900	SAOUHSC_02900	alpha/beta fold family hydrolase	1	1.77761	1.24755	1	1.8261	0.964359	1	0.374099	0.338703
SAOUHSC_02905	SAOUHSC_02905	EsaC protein	1	1.47924	0.97907	1	0.618067	0.627882	1	0.93198	1.17175
SAOUHSC_02908	SAOUHSC_02908	fructosamine kinase family protein	1	4.34629	3.09786	1	2.37895	0.694783	1	1.05266	0.426215
SAOUHSC_02909	pyrD	dihydroorotate dehydrogenase	1	0.623329	1.84674	1	1.89816	2.11445	1	0.640501	1.70927
SAOUHSC_02910	SAOUHSC_02910	hypothetical protein SAOUHSC_02910	1	1.14811	2.28682	1	1.72305	1.60737	1	1.08809	1.45455
SAOUHSC_02912	SAOUHSC_02912	3-demethylubiquinone-9 3-methyltransferase domain protein	1	3.98818	2.28544	1	3.16753	1.57824	1	9.01745	3.41281
SAOUHSC_02918	panC	pantoate--beta-alanine ligase	1	7.01148	2.01103	1	4.97857	1.17978	1	0.861083	1.31206
SAOUHSC_02919	panB	3-methyl-2-oxobutanoate hydroxymethyltransferase	1	0.966109	1.09113	1	1.05187	0.947296	1	1.87636	1.53499
SAOUHSC_02920	panE	2-dehydropantoate 2-reductase	1	0.636857	5.60274	1	1.60852	0.484881	1	32.3512	6.20455
SAOUHSC_02922	ldh2	L-lactate dehydrogenase	1	1.12126	2.34661	1	0.975001	0.977669	1	1.14614	2.40936
SAOUHSC_02926	fdaB	fructose-bisphosphate aldolase class-I, putative	1	0.887596	1.06463	1	0.807639	1.05408	1	0.565268	0.681345
SAOUHSC_02927	mqo2	malate:quinone-oxidoreductase	1	1.16989	1.51438	1	0.985185	1.37088	1	1.02609	1.36556
SAOUHSC_02929	SAOUHSC_02929	acetyl-CoA synthetase, putative	1	0.846925	0.865833	1	1.09136	1.18139	1	0.843263	0.872698
SAOUHSC_02931	SAOUHSC_02931	hypothetical protein SAOUHSC_02931	1	1.30645	0.886726	1	0.93312	4.0385	1	8.12627	3.88443
SAOUHSC_02932	betA	choline dehydrogenase	1	2.32272	1.99269	1	2.93488	5.47345	1	1.25158	2.5861
SAOUHSC_02933	gbsA	betaine aldehyde dehydrogenase	1	1.1869	0.547343	1	1.0071	0.413658	1	0.645881	0.352778
SAOUHSC_02935	SAOUHSC_02935	transcriptional regulator	1	1.29455	2.8725	1	2.76842	0.637514	1	2.43487	0.53495
SAOUHSC_02942	nrdD	anaerobic ribonucleoside-triphosphate reductase, putative	1	0.265734	0.277054	1	0.504805	0.229592	1	0.487001	0.590955
SAOUHSC_02945	cysG	siroheme synthase, putative	1	20.7063	0.735839	1	1.09418	2.83608	1	9.4479	1.46317
SAOUHSC_02947	cysJ	sulfite reductase (NADPH) flavoprotein alpha-component, putative	1	1.27472	0.987945	1	0.491575	0.275048	1	0.812871	0.13147
SAOUHSC_02955	SAOUHSC_02955	sensor histidine kinase, putative	1	1.1967	0.954591	1	1.25589	0.81713	1	1.55776	0.928176
SAOUHSC_02956	SAOUHSC_02956	DNA-binding response regulator, putative	1	3.5459	2.08616	1	1.64061	2.62044	1	1.4053	2.58986
SAOUHSC_02957	SAOUHSC_02957	hypothetical protein SAOUHSC_02957	1	1.95677	14.1573	1	2.29894	2.09556	1	1.90799	31.0584
SAOUHSC_02961	SAOUHSC_02961	transcriptional regulator	1	0.549516	1.14169	1	0.843238	2.69561	1	0.802599	2.23663
SAOUHSC_02963	clfB	clumping factor B, putative	1	0.716163	0.589814	1	0.686017	0.690863	1	0.499688	0.781616
SAOUHSC_02972	isaB	immunodominant antigen B	1	1.88024	3.27603	1	0.395954	1.49548	1	1.3555	1.22103
SAOUHSC_02975	manP	PTS system, fructose-specific IIABC component, putative	1	2.88856	5.73006	1	78.0517	127.285	1	2.07348	3.21807
SAOUHSC_02976	pmi	mannose-6-phosphate isomerase, class I	1	0.498839	0.112451	1	11.0101	0.580489	1	0.00812625	0.914339
SAOUHSC_02978	SAOUHSC_02978	phage infection protein, putative	1	1.75596	1.6104	1	1.89847	1.93455	1	2.12768	0.974974
SAOUHSC_02979	SAOUHSC_02979	N-acetylmuramoyl-L-alanine amidase	1	5.02315	0.951909	1	1.86378	0.421002	1	2.84522	2.4586
SAOUHSC_02980	SAOUHSC_02980	isochorismatase family protein	1	1.08585	1.36302	1	1.13579	1.49161	1	0.880598	1.51519
SAOUHSC_02982	SAOUHSC_02982	surface anchored protein	1	0.69792	0.914204	1	0.821071	0.701923	1	1.27641	1.45202
SAOUHSC_02983	SAOUHSC_02983	alpha-glucosyltransferase	1	0.707086	0.95306	1	1.7504	0.848064	1	2.40634	12.4707
SAOUHSC_03001	icaR	ica operon transcriptional regulator IcaR, putative	1	0.778264	1.3096	1	6.49562	0.719741	1	0.785427	0.420619
SAOUHSC_03015	hisZ	ATP phosphoribosyltransferase regulatory subunit	1	1.47383	0.858074	1	0.700654	9.70633	1	6.32596	3.03874
SAOUHSC_03021	SAOUHSC_03021	hypothetical protein SAOUHSC_03021	1	1.52947	1.21986	1	9.57078	0.99354	1	1.64124	1.02144
SAOUHSC_03022	SAOUHSC_03022	base-induced perplasmic lipid-binding protein	1	0.853572	0.447384	1	1.17142	0.806217	1	0.765721	0.436434
SAOUHSC_03023	drp35	Drp35	1	0.641583	6.17409	1	0.973062	0.771774	1	0.945975	2.5538
SAOUHSC_03024	SAOUHSC_03024	rhodanese-like protein	1	0.68513	0.551323	1	0.73954	0.615752	1	0.826462	0.66538
SAOUHSC_03026	SAOUHSC_03026	membrane protein, putative	1	0.346552	0.696509	1	1.15191	1.38541	1	1.2276	1.51452
SAOUHSC_03027	SAOUHSC_03027	PadR family transcriptional regulator	1	NaN	NaN	1	0.472685	0.00295538	1	365.855	2.77289
SAOUHSC_03028	SAOUHSC_03028	hypothetical protein SAOUHSC_03028	1	8.6499	2.02873	1	4.13781	1.16431	1	10.8588	0.703662
SAOUHSC_03030	yflS	sodium, sulfate symporter, putative	1	0.598723	1.14222	1	0.565207	1.33993	1	1.03841	1.43316
SAOUHSC_03034	SAOUHSC_03034	N-acetyltransferase family protein	1	3.14102	2.7779	1	2.8799	2.43705	1	6.09991	16.9493
SAOUHSC_03036	vraD	ABC transporter, ATP-binding protein, putative	1	0.964088	0.116847	1	0.359158	0.107854	1	0.926472	0.128997
SAOUHSC_03045	cspB	cold shock protein, putative	1	1.92018	0.182456	1	0.556154	0.369285	1	2.99704	0.295533
SAOUHSC_03049	SAOUHSC_03049	ParB family chromosome partioning protein ParB family	1	0.927669	1.31327	1	0.870651	1.47286	1	0.920699	1.13437
SAOUHSC_03051	gidB	glucose-inhibited division protein B	1	0.600562	0.929311	1	0.57105	0.855089	1	1.14384	1.80736
SAOUHSC_03052	gidA	glucose inhibited division protein A, putative	1	1.38303	1.25277	1	1.92607	1.29369	1	0.537581	0.348603
SAOUHSC_03053	trmE	tRNA modification GTPase TrmE	1	1.11055	1.1062	1	1.07747	0.974205	1	1.88145	1.08654
