# Supplementary material for: Comparative proteome analysis reveals conserved and specific adaptation patterns of Staphylococcus aureus after internalization by different types of human non-professional phagocytic host cells
Source: Front Microbiol. 2014 Aug 1;5:392. doi: 10.3389/fmicb.2014.00392 (PMC4117987; doi:10.3389/fmicb.2014.00392)
Supplement: Supplementary file 3 [file Table2.XLSX]

## Sheet: TheSEED_S_AUREUS_NCTC8325
LOCUS	Gene name	Description	Functional Category 1	Functional Category 2	Functional Category 3
SAOUHSC_00104	PhnC	amino acid ABC transporter, ATP-binding protein, putative	Membrane Transport	ABC transporters	ABC transporter alkylphosphonate (TC 3.A.1.9.1)
SAOUHSC_00105	PhnD	phosphonate ABC transporter, substrate-binding protein, putative	Membrane Transport	ABC transporters	ABC transporter alkylphosphonate (TC 3.A.1.9.1)
SAOUHSC_00102	PhnE1	phosphonates ABC transporter, permease protein CC0363, putative	Membrane Transport	ABC transporters	ABC transporter alkylphosphonate (TC 3.A.1.9.1)
SAOUHSC_00103	PhnE2	phosphonates ABC transporter, permease protein CC0363, putative	Membrane Transport	ABC transporters	ABC transporter alkylphosphonate (TC 3.A.1.9.1)
SAOUHSC_02767	Opp-1A	peptide ABC transporter, peptide-binding protein, putative	Membrane Transport	ABC transporters	ABC transporter dipeptide (TC 3.A.1.5.2)
SAOUHSC_00169	SAOUHSC_00169	peptide ABC transporter, permease protein, putative	Membrane Transport	ABC transporters	ABC transporter dipeptide (TC 3.A.1.5.2)
SAOUHSC_00928	AppA	oligopeptide ABC transporter, substrate-binding protein, putative	Membrane Transport	ABC transporters	ABC transporter oligopeptide (TC 3.A.1.5.1)
SAOUHSC_00931	AppB	oligopeptide ABC transporter, permease protein, putative	Membrane Transport	ABC transporters	ABC transporter oligopeptide (TC 3.A.1.5.1)
SAOUHSC_00932	AppC	oligopeptide ABC transporter, permease protein, putative	Membrane Transport	ABC transporters	ABC transporter oligopeptide (TC 3.A.1.5.1)
SAOUHSC_00929	AppD	oligopeptide ABC transporter, ATP-binding protein, putative	Membrane Transport	ABC transporters	ABC transporter oligopeptide (TC 3.A.1.5.1)
SAOUHSC_00930	AppF	oligopeptide ABC transporter, ATP-binding protein, putative	Membrane Transport	ABC transporters	ABC transporter oligopeptide (TC 3.A.1.5.1)
SAOUHSC_00927	OppA	oligopeptide ABC transporter, substrate-binding protein, putative	Membrane Transport	ABC transporters	ABC transporter oligopeptide (TC 3.A.1.5.1)
SAOUHSC_00925	OppD	oligopeptide ABC transporter ATP-binding protein	Membrane Transport	ABC transporters	ABC transporter oligopeptide (TC 3.A.1.5.1)
SAOUHSC_00926	OppF	oligopeptide ABC transporter, ATP-binding protein, putative	Membrane Transport	ABC transporters	ABC transporter oligopeptide (TC 3.A.1.5.1)
SAOUHSC_00201	SAOUHSC_00201	ABC transporter substrate-binding protein	Membrane Transport	ABC transporters	ABC transporter oligopeptide (TC 3.A.1.5.1)
SAOUHSC_00923	SAOUHSC_00923	oligopeptide ABC transporter permease	Membrane Transport	ABC transporters	ABC transporter oligopeptide (TC 3.A.1.5.1)
SAOUHSC_00924	SAOUHSC_00924	oligopeptide ABC transporter permease	Membrane Transport	ABC transporters	ABC transporter oligopeptide (TC 3.A.1.5.1)
SAOUHSC_00994	Atl	bifunctional autolysin precursor, putative	Virulence, Disease and Defense	Adhesion	Adhesins in Staphylococcus
SAOUHSC_00812	ClfA	clumping factor	Virulence, Disease and Defense	Adhesion	Adhesins in Staphylococcus
SAOUHSC_02963	ClfB	clumping factor B, putative	Virulence, Disease and Defense	Adhesion	Adhesins in Staphylococcus
SAOUHSC_00192	Coa	coagulase	Virulence, Disease and Defense	Adhesion	Adhesins in Staphylococcus
SAOUHSC_01501	EbpS	elastin binding protein	Virulence, Disease and Defense	Adhesion	Adhesins in Staphylococcus
SAOUHSC_01114	Fib	fibrinogen-binding protein	Virulence, Disease and Defense	Adhesion	Adhesins in Staphylococcus
SAOUHSC_02803	FnbA	fibronectin-binding protein precursor, putative	Virulence, Disease and Defense	Adhesion	Adhesins in Staphylococcus
SAOUHSC_02802	FnbB	fibronectin binding protein B, putative	Virulence, Disease and Defense	Adhesion	Adhesins in Staphylococcus
SAOUHSC_00813	SAOUHSC_00813	truncated secreted von Willebrand factor-binding protein	Virulence, Disease and Defense	Adhesion	Adhesins in Staphylococcus
SAOUHSC_00814	SAOUHSC_00814	truncated secreted von Willebrand factor-binding protein (coagulase) VWbp, putative	Virulence, Disease and Defense	Adhesion	Adhesins in Staphylococcus
SAOUHSC_00817	SAOUHSC_00817	secreted von Willebrand factor-binding protein	Virulence, Disease and Defense	Adhesion	Adhesins in Staphylococcus
SAOUHSC_01110	SAOUHSC_01110	fibrinogen-binding protein-related	Virulence, Disease and Defense	Adhesion	Adhesins in Staphylococcus
SAOUHSC_02160	SAOUHSC_02160	truncated map-w protein	Virulence, Disease and Defense	Adhesion	Adhesins in Staphylococcus
SAOUHSC_02161	SAOUHSC_02161	MHC class II analog protein	Virulence, Disease and Defense	Adhesion	Adhesins in Staphylococcus
SAOUHSC_02982	SAOUHSC_02982	surface anchored protein	Virulence, Disease and Defense	Adhesion	Adhesins in Staphylococcus
SAOUHSC_02990	SasA	cell wall anchor domain-containing protein	Virulence, Disease and Defense	Adhesion	Adhesins in Staphylococcus
SAOUHSC_01873	SasC	surface anchored protein	Virulence, Disease and Defense	Adhesion	Adhesins in Staphylococcus
SAOUHSC_00094	SasD	cell wall surface anchor family protein	Virulence, Disease and Defense	Adhesion	Adhesins in Staphylococcus
SAOUHSC_02798	SasG	cell wall surface anchor family protein	Virulence, Disease and Defense	Adhesion	Adhesins in Staphylococcus
SAOUHSC_00025	SasH	5'-nucleotidase family protein	Virulence, Disease and Defense	Adhesion	Adhesins in Staphylococcus
SAOUHSC_00544	SdrC	sdrC protein, putative	Virulence, Disease and Defense	Adhesion	Adhesins in Staphylococcus
SAOUHSC_00545	SdrD	sdrD protein, putative	Virulence, Disease and Defense	Adhesion	Adhesins in Staphylococcus
SAOUHSC_00069	Spa	protein A	Virulence, Disease and Defense	Adhesion	Adhesins in Staphylococcus
SAOUHSC_00816	Ssp	extracellular matrix and plasma binding protein, putative	Virulence, Disease and Defense	Adhesion	Adhesins in Staphylococcus
SAOUHSC_00487	HslO	Hsp33-like chaperonin	Virulence, Disease and Defense	Adhesion	Streptococcus pyogenes recombinatorial zone
SAOUHSC_02305	Alr	alanine racemase	Amino Acids and Derivatives	Alanine, serine, and glycine	Alanine biosynthesis
SAOUHSC_00536	IlvE	branched-chain amino acid aminotransferase	Amino Acids and Derivatives	Alanine, serine, and glycine	Alanine biosynthesis
SAOUHSC_01727	SAOUHSC_01727	aminotransferase, class V	Amino Acids and Derivatives	Alanine, serine, and glycine	Alanine biosynthesis
SAOUHSC_00849	SufS	aminotransferase, class V superfamily, putative	Amino Acids and Derivatives	Alanine, serine, and glycine	Alanine biosynthesis
SAOUHSC_01803	AapA	amino acid permease	Amino Acids and Derivatives	Alanine, serine, and glycine	Glycine and Serine Utilization
SAOUHSC_00421	CysM	cysteine synthase/cystathionine beta-synthase	Amino Acids and Derivatives	Alanine, serine, and glycine	Glycine and Serine Utilization
SAOUHSC_00836	GcvH	glycine cleavage system H protein	Amino Acids and Derivatives	Alanine, serine, and glycine	Glycine and Serine Utilization
SAOUHSC_01633	GcvPA	glycine cleavage system P-protein subunit I, putative	Amino Acids and Derivatives	Alanine, serine, and glycine	Glycine and Serine Utilization
SAOUHSC_01632	GcvPB	glycine cleavage system P-protein subunit ll, putative	Amino Acids and Derivatives	Alanine, serine, and glycine	Glycine and Serine Utilization
SAOUHSC_01634	GcvT	glycine cleavage system T protein	Amino Acids and Derivatives	Alanine, serine, and glycine	Glycine and Serine Utilization
SAOUHSC_02723	GlxK	glycerate kinase, putative	Amino Acids and Derivatives	Alanine, serine, and glycine	Glycine and Serine Utilization
SAOUHSC_02354	GlyA	serine hydroxymethyltransferase, putative	Amino Acids and Derivatives	Alanine, serine, and glycine	Glycine and Serine Utilization
SAOUHSC_01451	IlvA1	threonine dehydratase	Amino Acids and Derivatives	Alanine, serine, and glycine	Glycine and Serine Utilization
SAOUHSC_00532	Kbl	2-amino-3-ketobutyrate coenzyme A ligase	Amino Acids and Derivatives	Alanine, serine, and glycine	Glycine and Serine Utilization
SAOUHSC_00422	MetB	trans-sulfuration enzyme family protein, putative	Amino Acids and Derivatives	Alanine, serine, and glycine	Glycine and Serine Utilization
SAOUHSC_02729	ProY	amino acid ABC transporter-like protein, putative	Amino Acids and Derivatives	Alanine, serine, and glycine	Glycine and Serine Utilization
SAOUHSC_00756	SAOUHSC_00756	glycerate kinase	Amino Acids and Derivatives	Alanine, serine, and glycine	Glycine and Serine Utilization
SAOUHSC_01835	SAOUHSC_01835	HAD superfamily hydrolase	Amino Acids and Derivatives	Alanine, serine, and glycine	Glycine and Serine Utilization
SAOUHSC_02839	SdaAA	L-serine dehydratase, iron-sulfur-dependent, alpha subunit	Amino Acids and Derivatives	Alanine, serine, and glycine	Glycine and Serine Utilization
SAOUHSC_02840	SdaAB	L-serine dehydratase, iron-sulfur-dependent, beta subunit	Amino Acids and Derivatives	Alanine, serine, and glycine	Glycine and Serine Utilization
SAOUHSC_01833	SerA	D-3-phosphoglycerate dehydrogenase	Amino Acids and Derivatives	Alanine, serine, and glycine	Glycine and Serine Utilization
SAOUHSC_00009	SerS	seryl-tRNA synthetase	Amino Acids and Derivatives	Alanine, serine, and glycine	Glycine and Serine Utilization
SAOUHSC_02354	GlyA	serine hydroxymethyltransferase, putative	Amino Acids and Derivatives	Alanine, serine, and glycine	Glycine Biosynthesis
SAOUHSC_00532	Kbl	2-amino-3-ketobutyrate coenzyme A ligase	Amino Acids and Derivatives	Alanine, serine, and glycine	Glycine Biosynthesis
SAOUHSC_00535	SAOUHSC_00535	NAD-dependent epimerase/dehydratase family protein	Amino Acids and Derivatives	Alanine, serine, and glycine	Glycine Biosynthesis
SAOUHSC_01307	SAOUHSC_01307	beta-eliminating lyase	Amino Acids and Derivatives	Alanine, serine, and glycine	Glycine Biosynthesis
SAOUHSC_00836	GcvH	glycine cleavage system H protein	Amino Acids and Derivatives	Alanine, serine, and glycine	Glycine cleavage system
SAOUHSC_01633	GcvPA	glycine cleavage system P-protein subunit I, putative	Amino Acids and Derivatives	Alanine, serine, and glycine	Glycine cleavage system
SAOUHSC_01632	GcvPB	glycine cleavage system P-protein subunit ll, putative	Amino Acids and Derivatives	Alanine, serine, and glycine	Glycine cleavage system
SAOUHSC_01634	GcvT	glycine cleavage system T protein	Amino Acids and Derivatives	Alanine, serine, and glycine	Glycine cleavage system
SAOUHSC_02354	GlyA	serine hydroxymethyltransferase, putative	Amino Acids and Derivatives	Alanine, serine, and glycine	Glycine cleavage system
SAOUHSC_01629	LipM	lipoate-protein ligase A protein	Amino Acids and Derivatives	Alanine, serine, and glycine	Glycine cleavage system
SAOUHSC_00308	SAOUHSC_00308	lipoate-protein ligase A family protein	Amino Acids and Derivatives	Alanine, serine, and glycine	Glycine cleavage system
SAOUHSC_00963	YhfJ	lipoyltransferase and lipoate-protein ligase, putative	Amino Acids and Derivatives	Alanine, serine, and glycine	Glycine cleavage system
SAOUHSC_00575	YwfL	lipoate-protein ligase A family protein	Amino Acids and Derivatives	Alanine, serine, and glycine	Glycine cleavage system
SAOUHSC_02354	GlyA	serine hydroxymethyltransferase, putative	Amino Acids and Derivatives	Alanine, serine, and glycine	Serine Biosynthesis
SAOUHSC_01835	SAOUHSC_01835	HAD superfamily hydrolase	Amino Acids and Derivatives	Alanine, serine, and glycine	Serine Biosynthesis
SAOUHSC_01833	SerA	D-3-phosphoglycerate dehydrogenase	Amino Acids and Derivatives	Alanine, serine, and glycine	Serine Biosynthesis
SAOUHSC_01832	SerB	aminotransferase, class V	Amino Acids and Derivatives	Alanine, serine, and glycine	Serine Biosynthesis
SAOUHSC_00710	NagA	N-acetylglucosamine-6-phosphate deacetylase	Carbohydrates	Aminosugars	Chitin and N-acetylglucosamine utilization
SAOUHSC_00552	NagB	glucosamine-6-phosphate isomerase	Carbohydrates	Aminosugars	Chitin and N-acetylglucosamine utilization
SAOUHSC_01836	PtaA	phosphotransferase system, N-acetylglucosamine-specific IIBC component	Carbohydrates	Aminosugars	Chitin and N-acetylglucosamine utilization
SAOUHSC_00235	YyzE	PTS system, IIA component	Carbohydrates	Aminosugars	Chitin and N-acetylglucosamine utilization
SAOUHSC_01617	AhrC	arginine repressor	Amino Acids and Derivatives	Arginine; urea cycle, polyamines	Arginine and Ornithine Degradation
SAOUHSC_02969	ArcA	arginine deiminase	Amino Acids and Derivatives	Arginine; urea cycle, polyamines	Arginine and Ornithine Degradation
SAOUHSC_02968	ArcB2	ornithine carbamoyltransferase	Amino Acids and Derivatives	Arginine; urea cycle, polyamines	Arginine and Ornithine Degradation
SAOUHSC_02965	ArcC	carbamate kinase	Amino Acids and Derivatives	Arginine; urea cycle, polyamines	Arginine and Ornithine Degradation
SAOUHSC_01129	ArcC1	carbamate kinase	Amino Acids and Derivatives	Arginine; urea cycle, polyamines	Arginine and Ornithine Degradation
SAOUHSC_02967	ArcD	arginine/ornithine antiporter, putative	Amino Acids and Derivatives	Arginine; urea cycle, polyamines	Arginine and Ornithine Degradation
SAOUHSC_02964	ArcR	Crp/FNR family transcriptional regulator	Amino Acids and Derivatives	Arginine; urea cycle, polyamines	Arginine and Ornithine Degradation
SAOUHSC_02409	Arg	arginase	Amino Acids and Derivatives	Arginine; urea cycle, polyamines	Arginine and Ornithine Degradation
SAOUHSC_01128	ArgF	ornithine carbamoyltransferase	Amino Acids and Derivatives	Arginine; urea cycle, polyamines	Arginine and Ornithine Degradation
SAOUHSC_02970	ArgR2	arginine repressor	Amino Acids and Derivatives	Arginine; urea cycle, polyamines	Arginine and Ornithine Degradation
SAOUHSC_02869	RocA	delta-1-pyrroline-5-carboxylate dehydrogenase, putative	Amino Acids and Derivatives	Arginine; urea cycle, polyamines	Arginine and Ornithine Degradation
SAOUHSC_00894	RocD	ornithine aminotransferase, putative	Amino Acids and Derivatives	Arginine; urea cycle, polyamines	Arginine and Ornithine Degradation
SAOUHSC_00450	SAOUHSC_00450	Orn/Lys/Arg decarboxylase, putative	Amino Acids and Derivatives	Arginine; urea cycle, polyamines	Arginine and Ornithine Degradation
SAOUHSC_01130	SAOUHSC_01130	arginine/ornithine APC family amino acid-polyamine-organocation transporter, antiporter	Amino Acids and Derivatives	Arginine; urea cycle, polyamines	Arginine and Ornithine Degradation
SAOUHSC_00076	SbnB	ornithine cyclodeaminase, putative	Amino Acids and Derivatives	Arginine; urea cycle, polyamines	Arginine and Ornithine Degradation
SAOUHSC_01617	AhrC	arginine repressor	Amino Acids and Derivatives	Arginine; urea cycle, polyamines	Arginine Biosynthesis extended
SAOUHSC_02968	ArcB2	ornithine carbamoyltransferase	Amino Acids and Derivatives	Arginine; urea cycle, polyamines	Arginine Biosynthesis extended
SAOUHSC_00147	ArgB	acetylglutamate kinase, putative	Amino Acids and Derivatives	Arginine; urea cycle, polyamines	Arginine Biosynthesis extended
SAOUHSC_00149	ArgC	N-acetylglutamate gamma-semialdehyde dehydrogenase, putative	Amino Acids and Derivatives	Arginine; urea cycle, polyamines	Arginine Biosynthesis extended
SAOUHSC_01128	ArgF	ornithine carbamoyltransferase	Amino Acids and Derivatives	Arginine; urea cycle, polyamines	Arginine Biosynthesis extended
SAOUHSC_00899	ArgG	argininosuccinate synthase	Amino Acids and Derivatives	Arginine; urea cycle, polyamines	Arginine Biosynthesis extended
SAOUHSC_00898	ArgH	argininosuccinate lyase	Amino Acids and Derivatives	Arginine; urea cycle, polyamines	Arginine Biosynthesis extended
SAOUHSC_00148	ArgJ	glutamate N-acetyltransferase/amino-acid acetyltransferase	Amino Acids and Derivatives	Arginine; urea cycle, polyamines	Arginine Biosynthesis extended
SAOUHSC_02970	ArgR2	arginine repressor	Amino Acids and Derivatives	Arginine; urea cycle, polyamines	Arginine Biosynthesis extended
SAOUHSC_00894	RocD	ornithine aminotransferase, putative	Amino Acids and Derivatives	Arginine; urea cycle, polyamines	Arginine Biosynthesis extended
SAOUHSC_00150	RocD1	ornithine aminotransferase, putative	Amino Acids and Derivatives	Arginine; urea cycle, polyamines	Arginine Biosynthesis extended
SAOUHSC_00161	SAOUHSC_00161	hypothetical protein SAOUHSC_00161	Amino Acids and Derivatives	Arginine; urea cycle, polyamines	Arginine Biosynthesis extended
SAOUHSC_02244	SAOUHSC_02244	succinyl-diaminopimelate desuccinylase	Amino Acids and Derivatives	Arginine; urea cycle, polyamines	Arginine Biosynthesis extended
SAOUHSC_02426	SAOUHSC_02426	transporter gate domain-containing protein	Amino Acids and Derivatives	Arginine; urea cycle, polyamines	Arginine Biosynthesis extended
SAOUHSC_01617	AhrC	arginine repressor	Amino Acids and Derivatives	Arginine; urea cycle, polyamines	Arginine Deiminase Pathway
SAOUHSC_02969	ArcA	arginine deiminase	Amino Acids and Derivatives	Arginine; urea cycle, polyamines	Arginine Deiminase Pathway
SAOUHSC_02968	ArcB2	ornithine carbamoyltransferase	Amino Acids and Derivatives	Arginine; urea cycle, polyamines	Arginine Deiminase Pathway
SAOUHSC_02965	ArcC	carbamate kinase	Amino Acids and Derivatives	Arginine; urea cycle, polyamines	Arginine Deiminase Pathway
SAOUHSC_01129	ArcC1	carbamate kinase	Amino Acids and Derivatives	Arginine; urea cycle, polyamines	Arginine Deiminase Pathway
SAOUHSC_02967	ArcD	arginine/ornithine antiporter, putative	Amino Acids and Derivatives	Arginine; urea cycle, polyamines	Arginine Deiminase Pathway
SAOUHSC_02964	ArcR	Crp/FNR family transcriptional regulator	Amino Acids and Derivatives	Arginine; urea cycle, polyamines	Arginine Deiminase Pathway
SAOUHSC_01128	ArgF	ornithine carbamoyltransferase	Amino Acids and Derivatives	Arginine; urea cycle, polyamines	Arginine Deiminase Pathway
SAOUHSC_02970	ArgR2	arginine repressor	Amino Acids and Derivatives	Arginine; urea cycle, polyamines	Arginine Deiminase Pathway
SAOUHSC_01130	SAOUHSC_01130	arginine/ornithine APC family amino acid-polyamine-organocation transporter, antiporter	Amino Acids and Derivatives	Arginine; urea cycle, polyamines	Arginine Deiminase Pathway
SAOUHSC_02965	ArcC	carbamate kinase	Amino Acids and Derivatives	Arginine; urea cycle, polyamines	Polyamine Metabolism
SAOUHSC_01129	ArcC1	carbamate kinase	Amino Acids and Derivatives	Arginine; urea cycle, polyamines	Polyamine Metabolism
SAOUHSC_02967	ArcD	arginine/ornithine antiporter, putative	Amino Acids and Derivatives	Arginine; urea cycle, polyamines	Polyamine Metabolism
SAOUHSC_01702	Pfs	MTA/SAH nucleosidase	Amino Acids and Derivatives	Arginine; urea cycle, polyamines	Polyamine Metabolism
SAOUHSC_01046	PotA	ABC transporter domain protein	Amino Acids and Derivatives	Arginine; urea cycle, polyamines	Polyamine Metabolism
SAOUHSC_01047	PotB	spermidine/putrescine ABC transporter, permease protein, putative	Amino Acids and Derivatives	Arginine; urea cycle, polyamines	Polyamine Metabolism
SAOUHSC_01048	PotC	spermidine/putrescine ABC transporter, permease protein, putative	Amino Acids and Derivatives	Arginine; urea cycle, polyamines	Polyamine Metabolism
SAOUHSC_01049	PotD	spermidine/putrescine ABC transporter, spermidine/putrescine-binding protein, putative	Amino Acids and Derivatives	Arginine; urea cycle, polyamines	Polyamine Metabolism
SAOUHSC_00450	SAOUHSC_00450	Orn/Lys/Arg decarboxylase, putative	Amino Acids and Derivatives	Arginine; urea cycle, polyamines	Polyamine Metabolism
SAOUHSC_01045	SAOUHSC_01045	DNA-binding protein	Amino Acids and Derivatives	Arginine; urea cycle, polyamines	Polyamine Metabolism
SAOUHSC_01130	SAOUHSC_01130	arginine/ornithine APC family amino acid-polyamine-organocation transporter, antiporter	Amino Acids and Derivatives	Arginine; urea cycle, polyamines	Polyamine Metabolism
SAOUHSC_02558	UreA	urease, gamma subunit	Amino Acids and Derivatives	Arginine; urea cycle, polyamines	Urea decomposition
SAOUHSC_02559	UreB	urease, beta subunit, putative	Amino Acids and Derivatives	Arginine; urea cycle, polyamines	Urea decomposition
SAOUHSC_02561	UreC	urease, alpha subunit	Amino Acids and Derivatives	Arginine; urea cycle, polyamines	Urea decomposition
SAOUHSC_02565	UreD	urease accessory protein UreD, putative	Amino Acids and Derivatives	Arginine; urea cycle, polyamines	Urea decomposition
SAOUHSC_02562	UreE	urease accessory protein UreE, putative	Amino Acids and Derivatives	Arginine; urea cycle, polyamines	Urea decomposition
SAOUHSC_02563	UreF	urease accessory protein UreF, putative	Amino Acids and Derivatives	Arginine; urea cycle, polyamines	Urea decomposition
SAOUHSC_02564	UreG	urease accessory protein UreG	Amino Acids and Derivatives	Arginine; urea cycle, polyamines	Urea decomposition
SAOUHSC_02557	Yut	urea transporter, putative	Amino Acids and Derivatives	Arginine; urea cycle, polyamines	Urea decomposition
SAOUHSC_02558	UreA	urease, gamma subunit	Amino Acids and Derivatives	Arginine; urea cycle, polyamines	Urease subunits
SAOUHSC_02559	UreB	urease, beta subunit, putative	Amino Acids and Derivatives	Arginine; urea cycle, polyamines	Urease subunits
SAOUHSC_02561	UreC	urease, alpha subunit	Amino Acids and Derivatives	Arginine; urea cycle, polyamines	Urease subunits
SAOUHSC_02565	UreD	urease accessory protein UreD, putative	Amino Acids and Derivatives	Arginine; urea cycle, polyamines	Urease subunits
SAOUHSC_02562	UreE	urease accessory protein UreE, putative	Amino Acids and Derivatives	Arginine; urea cycle, polyamines	Urease subunits
SAOUHSC_02563	UreF	urease accessory protein UreF, putative	Amino Acids and Derivatives	Arginine; urea cycle, polyamines	Urease subunits
SAOUHSC_02564	UreG	urease accessory protein UreG	Amino Acids and Derivatives	Arginine; urea cycle, polyamines	Urease subunits
SAOUHSC_01481	AroA	3-phosphoshikimate 1-carboxyvinyltransferase	Amino Acids and Derivatives	Aromatic amino acids and derivatives	Chorismate Synthesis
SAOUHSC_01482	AroB	3-dehydroquinate synthase	Amino Acids and Derivatives	Aromatic amino acids and derivatives	Chorismate Synthesis
SAOUHSC_01483	AroC	chorismate synthase	Amino Acids and Derivatives	Aromatic amino acids and derivatives	Chorismate Synthesis
SAOUHSC_00832	AroD	3-dehydroquinate dehydratase, type I	Amino Acids and Derivatives	Aromatic amino acids and derivatives	Chorismate Synthesis
SAOUHSC_01699	AroE	shikimate 5-dehydrogenase	Amino Acids and Derivatives	Aromatic amino acids and derivatives	Chorismate Synthesis
SAOUHSC_01852	AroG	bifunctional 3-deoxy-7-phosphoheptulonate synthase/chorismate mutase	Amino Acids and Derivatives	Aromatic amino acids and derivatives	Chorismate Synthesis
SAOUHSC_01635	AroK	shikimate kinase, putative	Amino Acids and Derivatives	Aromatic amino acids and derivatives	Chorismate Synthesis
SAOUHSC_02135	PheA	prephenate dehydratase	Amino Acids and Derivatives	Aromatic amino acids and derivatives	Chorismate Synthesis
SAOUHSC_01364	TyrA	prephenate dehydrogenase, putative	Amino Acids and Derivatives	Aromatic amino acids and derivatives	Chorismate Synthesis
SAOUHSC_01481	AroA	3-phosphoshikimate 1-carboxyvinyltransferase	Amino Acids and Derivatives	Aromatic amino acids and derivatives	Common Pathway For Synthesis of Aromatic Compounds (DAHP synthase to chorismate)
SAOUHSC_01482	AroB	3-dehydroquinate synthase	Amino Acids and Derivatives	Aromatic amino acids and derivatives	Common Pathway For Synthesis of Aromatic Compounds (DAHP synthase to chorismate)
SAOUHSC_01483	AroC	chorismate synthase	Amino Acids and Derivatives	Aromatic amino acids and derivatives	Common Pathway For Synthesis of Aromatic Compounds (DAHP synthase to chorismate)
SAOUHSC_00832	AroD	3-dehydroquinate dehydratase, type I	Amino Acids and Derivatives	Aromatic amino acids and derivatives	Common Pathway For Synthesis of Aromatic Compounds (DAHP synthase to chorismate)
SAOUHSC_01699	AroE	shikimate 5-dehydrogenase	Amino Acids and Derivatives	Aromatic amino acids and derivatives	Common Pathway For Synthesis of Aromatic Compounds (DAHP synthase to chorismate)
SAOUHSC_01852	AroG	bifunctional 3-deoxy-7-phosphoheptulonate synthase/chorismate mutase	Amino Acids and Derivatives	Aromatic amino acids and derivatives	Common Pathway For Synthesis of Aromatic Compounds (DAHP synthase to chorismate)
SAOUHSC_01635	AroK	shikimate kinase, putative	Amino Acids and Derivatives	Aromatic amino acids and derivatives	Common Pathway For Synthesis of Aromatic Compounds (DAHP synthase to chorismate)
SAOUHSC_01852	AroG	bifunctional 3-deoxy-7-phosphoheptulonate synthase/chorismate mutase	Amino Acids and Derivatives	Aromatic amino acids and derivatives	Phenylalanine and Tyrosine Branches from Chorismate
SAOUHSC_00733	HisC	histidinol-phosphate aminotransferase	Amino Acids and Derivatives	Aromatic amino acids and derivatives	Phenylalanine and Tyrosine Branches from Chorismate
SAOUHSC_02135	PheA	prephenate dehydratase	Amino Acids and Derivatives	Aromatic amino acids and derivatives	Phenylalanine and Tyrosine Branches from Chorismate
SAOUHSC_01364	TyrA	prephenate dehydrogenase, putative	Amino Acids and Derivatives	Aromatic amino acids and derivatives	Phenylalanine and Tyrosine Branches from Chorismate
SAOUHSC_03009	HisA	phosphoribosylformimino-5-aminoimidazole carboxamide ribotide isomerase, putative	Amino Acids and Derivatives	Aromatic amino acids and derivatives	Tryptophan synthesis
SAOUHSC_00722	PabA	para-aminobenzoate synthase, glutamine amidotransferase, component II, putative	Amino Acids and Derivatives	Aromatic amino acids and derivatives	Tryptophan synthesis
SAOUHSC_00724	PabC	chorismate binding enzyme, putative	Amino Acids and Derivatives	Aromatic amino acids and derivatives	Tryptophan synthesis
SAOUHSC_00723	SAOUHSC_00723	chorismate-binding domain-containing protein	Amino Acids and Derivatives	Aromatic amino acids and derivatives	Tryptophan synthesis
SAOUHSC_01372	TrpA	tryptophan synthase, alpha subunit	Amino Acids and Derivatives	Aromatic amino acids and derivatives	Tryptophan synthesis
SAOUHSC_01371	TrpB	tryptophan synthase, beta subunit	Amino Acids and Derivatives	Aromatic amino acids and derivatives	Tryptophan synthesis
SAOUHSC_01369	TrpC	indole-3-glycerol phosphate synthase, putative	Amino Acids and Derivatives	Aromatic amino acids and derivatives	Tryptophan synthesis
SAOUHSC_01368	TrpD	anthranilate phosphoribosyltransferase	Amino Acids and Derivatives	Aromatic amino acids and derivatives	Tryptophan synthesis
SAOUHSC_01366	TrpE	anthranilate synthase component I	Amino Acids and Derivatives	Aromatic amino acids and derivatives	Tryptophan synthesis
SAOUHSC_01370	TrpF	N-(5'phosphoribosyl)anthranilate isomerase, putative	Amino Acids and Derivatives	Aromatic amino acids and derivatives	Tryptophan synthesis
SAOUHSC_01367	TrpG	anthranilate synthase component II, putative	Amino Acids and Derivatives	Aromatic amino acids and derivatives	Tryptophan synthesis
SAOUHSC_02345	AtpA	ATP synthase F1, alpha subunit	Respiration	ATP synthases	F0F1-type ATP synthase
SAOUHSC_02350	AtpB	ATP synthase F0, A subunit	Respiration	ATP synthases	F0F1-type ATP synthase
SAOUHSC_02340	AtpC	ATP synthase F1, epsilon subunit	Respiration	ATP synthases	F0F1-type ATP synthase
SAOUHSC_02341	AtpD	ATP synthase F1, beta subunit	Respiration	ATP synthases	F0F1-type ATP synthase
SAOUHSC_02349	AtpE	ATP synthase F0, C subunit	Respiration	ATP synthases	F0F1-type ATP synthase
SAOUHSC_02347	AtpF	ATP synthase F0, B subunit	Respiration	ATP synthases	F0F1-type ATP synthase
SAOUHSC_02343	AtpG	ATP synthase F1, gamma subunit	Respiration	ATP synthases	F0F1-type ATP synthase
SAOUHSC_02346	AtpH	ATP synthase F1, delta subunit	Respiration	ATP synthases	F0F1-type ATP synthase
SAOUHSC_02351	SAOUHSC_02351	ATP synthase protein I	Respiration	ATP synthases	F0F1-type ATP synthase
SAOUHSC_00665	BceR	DNA-binding response regulator	Virulence, Disease and Defense	Bacteriocins, ribosomally synthesized antibacterial peptides	Bacitracin Stress Response
SAOUHSC_00666	GraS	sensor histidine kinase	Virulence, Disease and Defense	Bacteriocins, ribosomally synthesized antibacterial peptides	Bacitracin Stress Response
SAOUHSC_02954	SAOUHSC_02954	ABC transporter, ATP-binding protein, putative	Virulence, Disease and Defense	Bacteriocins, ribosomally synthesized antibacterial peptides	Bacitracin Stress Response
SAOUHSC_02956	SAOUHSC_02956	DNA-binding response regulator, putative	Virulence, Disease and Defense	Bacteriocins, ribosomally synthesized antibacterial peptides	Bacitracin Stress Response
SAOUHSC_03036	VraD	ABC transporter, ATP-binding protein, putative	Virulence, Disease and Defense	Bacteriocins, ribosomally synthesized antibacterial peptides	Bacitracin Stress Response
SAOUHSC_03037	VraE	permease, putative	Virulence, Disease and Defense	Bacteriocins, ribosomally synthesized antibacterial peptides	Bacitracin Stress Response
SAOUHSC_00667	VraF	ABC transporter ATP-binding protein, putative	Virulence, Disease and Defense	Bacteriocins, ribosomally synthesized antibacterial peptides	Bacitracin Stress Response
SAOUHSC_00668	VraG	ABC transporter permease, putative	Virulence, Disease and Defense	Bacteriocins, ribosomally synthesized antibacterial peptides	Bacitracin Stress Response
SAOUHSC_01809	AccD	acetyl-CoA carboxylase, carboxyl transferase, beta subunit	Virulence, Disease and Defense	Bacteriocins, ribosomally synthesized antibacterial peptides	Colicin V and Bacteriocin Production Cluster
SAOUHSC_01766	FolC	folylpolyglutamate synthase/dihydrofolate synthase, putative	Virulence, Disease and Defense	Bacteriocins, ribosomally synthesized antibacterial peptides	Colicin V and Bacteriocin Production Cluster
SAOUHSC_01014	PurF	amidophosphoribosyltransferase	Virulence, Disease and Defense	Bacteriocins, ribosomally synthesized antibacterial peptides	Colicin V and Bacteriocin Production Cluster
SAOUHSC_01097	SAOUHSC_01097	bacteriocin production protein	Virulence, Disease and Defense	Bacteriocins, ribosomally synthesized antibacterial peptides	Colicin V and Bacteriocin Production Cluster
SAOUHSC_02480	TruA	tRNA pseudouridine synthase A	Virulence, Disease and Defense	Bacteriocins, ribosomally synthesized antibacterial peptides	Colicin V and Bacteriocin Production Cluster
SAOUHSC_02715	BioA	adenosylmethionine-8-amino-7-oxononanoate aminotransferase	Cofactors, Vitamins, Prosthetic Groups, Pigments	Biotin	Biotin biosynthesis
SAOUHSC_02714	BioB	biotin synthase	Cofactors, Vitamins, Prosthetic Groups, Pigments	Biotin	Biotin biosynthesis
SAOUHSC_02716	BioD	dethiobiotin synthase, putative	Cofactors, Vitamins, Prosthetic Groups, Pigments	Biotin	Biotin biosynthesis
SAOUHSC_02712	BioW	6-carboxyhexanoate--CoA ligase, putative	Cofactors, Vitamins, Prosthetic Groups, Pigments	Biotin	Biotin biosynthesis
SAOUHSC_01473	BirA	BirA bifunctional protein, putative	Cofactors, Vitamins, Prosthetic Groups, Pigments	Biotin	Biotin biosynthesis
SAOUHSC_00198	FadE	acyl-CoA synthetase FadE	Cofactors, Vitamins, Prosthetic Groups, Pigments	Biotin	Biotin biosynthesis
SAOUHSC_00336	MmgA	acetyl-CoA acetyltransferase, putative	Cofactors, Vitamins, Prosthetic Groups, Pigments	Biotin	Biotin biosynthesis
SAOUHSC_00144	SAOUHSC_00144	gramicidin S synthetase 2 related protein	Cofactors, Vitamins, Prosthetic Groups, Pigments	Biotin	Biotin biosynthesis
SAOUHSC_02552	SAOUHSC_02552	BioY family protein	Cofactors, Vitamins, Prosthetic Groups, Pigments	Biotin	Biotin biosynthesis
SAOUHSC_02713	SAOUHSC_02713	8-amino-7-oxononanoate synthase	Cofactors, Vitamins, Prosthetic Groups, Pigments	Biotin	Biotin biosynthesis
SAOUHSC_00557	VraA	substrate--CoA ligase	Cofactors, Vitamins, Prosthetic Groups, Pigments	Biotin	Biotin biosynthesis
SAOUHSC_00558	VraB	acetyl-CoA acetyltransferase, putative	Cofactors, Vitamins, Prosthetic Groups, Pigments	Biotin	Biotin biosynthesis
SAOUHSC_00195	YusK	acetyl-CoA acetyltransferase, putative	Cofactors, Vitamins, Prosthetic Groups, Pigments	Biotin	Biotin biosynthesis
SAOUHSC_01451	IlvA1	threonine dehydratase	Amino Acids and Derivatives	Branched-chain amino acids	Branched-Chain Amino Acid Biosynthesis
SAOUHSC_02289	IlvA2	thereonine dehydratase, putative	Amino Acids and Derivatives	Branched-chain amino acids	Branched-Chain Amino Acid Biosynthesis
SAOUHSC_02282	IlvB	acetolactate synthase, large subunit, biosynthetic type	Amino Acids and Derivatives	Branched-chain amino acids	Branched-Chain Amino Acid Biosynthesis
SAOUHSC_02284	IlvC	ketol-acid reductoisomerase	Amino Acids and Derivatives	Branched-chain amino acids	Branched-Chain Amino Acid Biosynthesis
SAOUHSC_02281	IlvD	dihydroxy-acid dehydratase	Amino Acids and Derivatives	Branched-chain amino acids	Branched-Chain Amino Acid Biosynthesis
SAOUHSC_00536	IlvE	branched-chain amino acid aminotransferase	Amino Acids and Derivatives	Branched-chain amino acids	Branched-Chain Amino Acid Biosynthesis
SAOUHSC_02285	LeuA	2-isopropylmalate synthase	Amino Acids and Derivatives	Branched-chain amino acids	Branched-Chain Amino Acid Biosynthesis
SAOUHSC_02286	LeuB	3-isopropylmalate dehydrogenase	Amino Acids and Derivatives	Branched-chain amino acids	Branched-Chain Amino Acid Biosynthesis
SAOUHSC_02287	LeuC	3-isopropylmalate dehydratase, large subunit	Amino Acids and Derivatives	Branched-chain amino acids	Branched-Chain Amino Acid Biosynthesis
SAOUHSC_02288	LeuD	3-isopropylmalate dehydratase, small subunit	Amino Acids and Derivatives	Branched-chain amino acids	Branched-Chain Amino Acid Biosynthesis
SAOUHSC_02283	SAOUHSC_02283	acetolactate synthase 1 regulatory subunit	Amino Acids and Derivatives	Branched-chain amino acids	Branched-Chain Amino Acid Biosynthesis
SAOUHSC_01613	BfmBAA	2-oxoisovalerate dehydrogenase, E1 component, alpha subunit, putative	Amino Acids and Derivatives	Branched-chain amino acids	Isoleucine degradation
SAOUHSC_01612	BfmBAB	2-oxoisovalerate dehydrogenase, E1 component, beta subunit, putative	Amino Acids and Derivatives	Branched-chain amino acids	Isoleucine degradation
SAOUHSC_01611	BmfBB	2-oxoisovalerate dehydrogenase, E2 component, dihydrolipoamide acetyltransferase, putative	Amino Acids and Derivatives	Branched-chain amino acids	Isoleucine degradation
SAOUHSC_00536	IlvE	branched-chain amino acid aminotransferase	Amino Acids and Derivatives	Branched-chain amino acids	Isoleucine degradation
SAOUHSC_01614	LpdA	dihydrolipoamide dehydrogenase	Amino Acids and Derivatives	Branched-chain amino acids	Isoleucine degradation
SAOUHSC_00336	MmgA	acetyl-CoA acetyltransferase, putative	Amino Acids and Derivatives	Branched-chain amino acids	Isoleucine degradation
SAOUHSC_00139	SAOUHSC_00139	acyl-CoA dehydrogenase family protein	Amino Acids and Derivatives	Branched-chain amino acids	Isoleucine degradation
SAOUHSC_00196	SAOUHSC_00196	3-hydroxyacyl-CoA dehydrogenase protein	Amino Acids and Derivatives	Branched-chain amino acids	Isoleucine degradation
SAOUHSC_02555	SAOUHSC_02555	acyl-CoA dehydrogenase	Amino Acids and Derivatives	Branched-chain amino acids	Isoleucine degradation
SAOUHSC_02556	SAOUHSC_02556	butyryl-CoA dehydrogenase	Amino Acids and Derivatives	Branched-chain amino acids	Isoleucine degradation
SAOUHSC_02625	SAOUHSC_02625	hypothetical protein SAOUHSC_02625	Amino Acids and Derivatives	Branched-chain amino acids	Isoleucine degradation
SAOUHSC_00558	VraB	acetyl-CoA acetyltransferase, putative	Amino Acids and Derivatives	Branched-chain amino acids	Isoleucine degradation
SAOUHSC_00195	YusK	acetyl-CoA acetyltransferase, putative	Amino Acids and Derivatives	Branched-chain amino acids	Isoleucine degradation
SAOUHSC_00536	IlvE	branched-chain amino acid aminotransferase	Amino Acids and Derivatives	Branched-chain amino acids	Leucine Biosynthesis
SAOUHSC_02285	LeuA	2-isopropylmalate synthase	Amino Acids and Derivatives	Branched-chain amino acids	Leucine Biosynthesis
SAOUHSC_02286	LeuB	3-isopropylmalate dehydrogenase	Amino Acids and Derivatives	Branched-chain amino acids	Leucine Biosynthesis
SAOUHSC_02287	LeuC	3-isopropylmalate dehydratase, large subunit	Amino Acids and Derivatives	Branched-chain amino acids	Leucine Biosynthesis
SAOUHSC_02288	LeuD	3-isopropylmalate dehydratase, small subunit	Amino Acids and Derivatives	Branched-chain amino acids	Leucine Biosynthesis
SAOUHSC_01613	BfmBAA	2-oxoisovalerate dehydrogenase, E1 component, alpha subunit, putative	Amino Acids and Derivatives	Branched-chain amino acids	Valine degradation
SAOUHSC_01612	BfmBAB	2-oxoisovalerate dehydrogenase, E1 component, beta subunit, putative	Amino Acids and Derivatives	Branched-chain amino acids	Valine degradation
SAOUHSC_01611	BmfBB	2-oxoisovalerate dehydrogenase, E2 component, dihydrolipoamide acetyltransferase, putative	Amino Acids and Derivatives	Branched-chain amino acids	Valine degradation
SAOUHSC_00536	IlvE	branched-chain amino acid aminotransferase	Amino Acids and Derivatives	Branched-chain amino acids	Valine degradation
SAOUHSC_01614	LpdA	dihydrolipoamide dehydrogenase	Amino Acids and Derivatives	Branched-chain amino acids	Valine degradation
SAOUHSC_00196	SAOUHSC_00196	3-hydroxyacyl-CoA dehydrogenase protein	Amino Acids and Derivatives	Branched-chain amino acids	Valine degradation
SAOUHSC_02625	SAOUHSC_02625	hypothetical protein SAOUHSC_02625	Amino Acids and Derivatives	Branched-chain amino acids	Valine degradation
SAOUHSC_03000	Cap1A	capsular polysaccharide biosynthesis, capA, putative	Cell Wall and Capsule	Capsular and extracellular polysacchrides	Exopolysaccharide Biosynthesis
SAOUHSC_02999	Cap1B	capsular polysaccharide biosynthesis protein Cap5B	Cell Wall and Capsule	Capsular and extracellular polysacchrides	Exopolysaccharide Biosynthesis
SAOUHSC_02998	Cap1C	capsular polysaccharide biosynthesis protein, Cap5C	Cell Wall and Capsule	Capsular and extracellular polysacchrides	Exopolysaccharide Biosynthesis
SAOUHSC_00114	CapA	capsular polysaccharide biosynthesis protein, putative	Cell Wall and Capsule	Capsular and extracellular polysacchrides	Exopolysaccharide Biosynthesis
SAOUHSC_00115	CapB	capsular polysaccharide synthesis enzyme Cap5B	Cell Wall and Capsule	Capsular and extracellular polysacchrides	Exopolysaccharide Biosynthesis
SAOUHSC_00116	CapC	capsular polysaccharide synthesis enzyme Cap8C	Cell Wall and Capsule	Capsular and extracellular polysacchrides	Exopolysaccharide Biosynthesis
SAOUHSC_00090	SAOUHSC_00090	glycosyl transferase, group 1 family protein	Cell Wall and Capsule	Capsular and extracellular polysacchrides	Exopolysaccharide Biosynthesis
SAOUHSC_01475	YpjH	glycosyl transferase, group 1 family protein	Cell Wall and Capsule	Capsular and extracellular polysacchrides	Exopolysaccharide Biosynthesis
SAOUHSC_00120	Cap5G	UDP-N-acetylglucosamine 2-epimerase	Cell Wall and Capsule	Capsular and extracellular polysacchrides	Serotype determining Capsular polysaccharide biosynthesis in Staphylococcus
SAOUHSC_00128	Cap5O	cap5O protein/UDP-N-acetyl-D-mannosaminuronic acid dehydrogenase	Cell Wall and Capsule	Capsular and extracellular polysacchrides	Serotype determining Capsular polysaccharide biosynthesis in Staphylococcus
SAOUHSC_00129	Cap5P	UDP-N-acetylglucosamine 2-epimerase	Cell Wall and Capsule	Capsular and extracellular polysacchrides	Serotype determining Capsular polysaccharide biosynthesis in Staphylococcus
SAOUHSC_00114	CapA	capsular polysaccharide biosynthesis protein, putative	Cell Wall and Capsule	Capsular and extracellular polysacchrides	Serotype determining Capsular polysaccharide biosynthesis in Staphylococcus
SAOUHSC_00115	CapB	capsular polysaccharide synthesis enzyme Cap5B	Cell Wall and Capsule	Capsular and extracellular polysacchrides	Serotype determining Capsular polysaccharide biosynthesis in Staphylococcus
SAOUHSC_00116	CapC	capsular polysaccharide synthesis enzyme Cap8C	Cell Wall and Capsule	Capsular and extracellular polysacchrides	Serotype determining Capsular polysaccharide biosynthesis in Staphylococcus
SAOUHSC_00117	CapD	capsular polysaccharide biosynthesis protein Cap5D, putative	Cell Wall and Capsule	Capsular and extracellular polysacchrides	Serotype determining Capsular polysaccharide biosynthesis in Staphylococcus
SAOUHSC_00118	CapE	capsular polysaccharide biosynthesis protein Cap5E, putative	Cell Wall and Capsule	Capsular and extracellular polysacchrides	Serotype determining Capsular polysaccharide biosynthesis in Staphylococcus
SAOUHSC_00119	CapF	capsular polysaccharide synthesis enzyme Cap8F	Cell Wall and Capsule	Capsular and extracellular polysacchrides	Serotype determining Capsular polysaccharide biosynthesis in Staphylococcus
SAOUHSC_00121	CapH	capsular polysaccharide synthesis enzyme O-acetyl transferase Cap5H, putative	Cell Wall and Capsule	Capsular and extracellular polysacchrides	Serotype determining Capsular polysaccharide biosynthesis in Staphylococcus
SAOUHSC_00122	CapI	capsular polysaccharide biosynthesis protein Cap5I, putative	Cell Wall and Capsule	Capsular and extracellular polysacchrides	Serotype determining Capsular polysaccharide biosynthesis in Staphylococcus
SAOUHSC_00123	CapJ	capsular polysaccharide biosynthesis protein Cap5J, putative	Cell Wall and Capsule	Capsular and extracellular polysacchrides	Serotype determining Capsular polysaccharide biosynthesis in Staphylococcus
SAOUHSC_00124	CapK	capsular polysaccharide biosynthesis protein Cap5K, putative	Cell Wall and Capsule	Capsular and extracellular polysacchrides	Serotype determining Capsular polysaccharide biosynthesis in Staphylococcus
SAOUHSC_00125	CapL	cap5L protein/glycosyltransferase, putative	Cell Wall and Capsule	Capsular and extracellular polysacchrides	Serotype determining Capsular polysaccharide biosynthesis in Staphylococcus
SAOUHSC_00126	CapM	capsular polysaccharide biosynthesis protein Cap8M	Cell Wall and Capsule	Capsular and extracellular polysacchrides	Serotype determining Capsular polysaccharide biosynthesis in Staphylococcus
SAOUHSC_00127	CapN	cap5N protein/UDP-glucose 4-epimerase, putative	Cell Wall and Capsule	Capsular and extracellular polysacchrides	Serotype determining Capsular polysaccharide biosynthesis in Staphylococcus
SAOUHSC_00120	Cap5G	UDP-N-acetylglucosamine 2-epimerase	Cell Wall and Capsule	Capsular and extracellular polysacchrides	Sialic Acid Metabolism
SAOUHSC_02405	GlmM	phosphoglucosamine mutase	Cell Wall and Capsule	Capsular and extracellular polysacchrides	Sialic Acid Metabolism
SAOUHSC_02399	GlmS	glucosamine--fructose-6-phosphate aminotransferase, isomerizing	Cell Wall and Capsule	Capsular and extracellular polysacchrides	Sialic Acid Metabolism
SAOUHSC_00471	GlmU	UDP-N-acetylglucosamine pyrophosphorylase	Cell Wall and Capsule	Capsular and extracellular polysacchrides	Sialic Acid Metabolism
SAOUHSC_02975	ManP	PTS system, fructose-specific IIABC component, putative	Cell Wall and Capsule	Capsular and extracellular polysacchrides	Sialic Acid Metabolism
SAOUHSC_02352	MnaA	UDP-N-acetylglucosamine 2-epimerase	Cell Wall and Capsule	Capsular and extracellular polysacchrides	Sialic Acid Metabolism
SAOUHSC_00710	NagA	N-acetylglucosamine-6-phosphate deacetylase	Cell Wall and Capsule	Capsular and extracellular polysacchrides	Sialic Acid Metabolism
SAOUHSC_00552	NagB	glucosamine-6-phosphate isomerase	Cell Wall and Capsule	Capsular and extracellular polysacchrides	Sialic Acid Metabolism
SAOUHSC_00295	NanA	N-acetylneuraminate lyase subunit, putative	Cell Wall and Capsule	Capsular and extracellular polysacchrides	Sialic Acid Metabolism
SAOUHSC_00298	NanE	N-acetylmannosamine-6-phosphate 2-epimerase	Cell Wall and Capsule	Capsular and extracellular polysacchrides	Sialic Acid Metabolism
SAOUHSC_02793	PgcA	phosphoglucomutase/phosphomannomutase family protein	Cell Wall and Capsule	Capsular and extracellular polysacchrides	Sialic Acid Metabolism
SAOUHSC_01836	PtaA	phosphotransferase system, N-acetylglucosamine-specific IIBC component	Cell Wall and Capsule	Capsular and extracellular polysacchrides	Sialic Acid Metabolism
SAOUHSC_00160	SAOUHSC_00160	transcriptional regulator	Cell Wall and Capsule	Capsular and extracellular polysacchrides	Sialic Acid Metabolism
SAOUHSC_00294	SAOUHSC_00294	sodium:solute symporter family protein	Cell Wall and Capsule	Capsular and extracellular polysacchrides	Sialic Acid Metabolism
SAOUHSC_00296	SAOUHSC_00296	ROK family protein	Cell Wall and Capsule	Capsular and extracellular polysacchrides	Sialic Acid Metabolism
SAOUHSC_00297	SAOUHSC_00297	RpiR family transcriptional regulator	Cell Wall and Capsule	Capsular and extracellular polysacchrides	Sialic Acid Metabolism
SAOUHSC_02589	SAOUHSC_02589	RpiR family phosphosugar-binding transcriptional regulator	Cell Wall and Capsule	Capsular and extracellular polysacchrides	Sialic Acid Metabolism
SAOUHSC_00158	YbbF	PTS system component	Cell Wall and Capsule	Capsular and extracellular polysacchrides	Sialic Acid Metabolism
SAOUHSC_00235	YyzE	PTS system, IIA component	Cell Wall and Capsule	Capsular and extracellular polysacchrides	Sialic Acid Metabolism
SAOUHSC_02801	GalU	UTP-glucose-1-phosphate uridylyltransferase	Cell Wall and Capsule	Capsular and extracellular polysacchrides	Streptococcal Hyaluronic Acid Capsule
SAOUHSC_01148	Div1b	cell division protein, putative	Cell Division and Cell Cycle	Cell Division and Cell Cycle - no subcategory	Bacterial Cytoskeleton
SAOUHSC_01149	FtsA	cell division protein, putative	Cell Division and Cell Cycle	Cell Division and Cell Cycle - no subcategory	Bacterial Cytoskeleton
SAOUHSC_01144	FtsL	cell division protein	Cell Division and Cell Cycle	Cell Division and Cell Cycle - no subcategory	Bacterial Cytoskeleton
SAOUHSC_01150	FtsZ	cell division protein FtsZ	Cell Division and Cell Cycle	Cell Division and Cell Cycle - no subcategory	Bacterial Cytoskeleton
SAOUHSC_01142	MraZ	cell division protein MraZ	Cell Division and Cell Cycle	Cell Division and Cell Cycle - no subcategory	Bacterial Cytoskeleton
SAOUHSC_01759	MreC	rod shape-determining protein MreC	Cell Division and Cell Cycle	Cell Division and Cell Cycle - no subcategory	Bacterial Cytoskeleton
SAOUHSC_00342	ParB	chromosome partioning protein, ParB family, putative	Cell Division and Cell Cycle	Cell Division and Cell Cycle - no subcategory	Bacterial Cytoskeleton
SAOUHSC_01145	Pbp1	penicillin-binding protein 1	Cell Division and Cell Cycle	Cell Division and Cell Cycle - no subcategory	Bacterial Cytoskeleton
SAOUHSC_01652	Pbp3	penicillin-binding protein 3	Cell Division and Cell Cycle	Cell Division and Cell Cycle - no subcategory	Bacterial Cytoskeleton
SAOUHSC_01063	SAOUHSC_01063	cell cycle protein FtsW	Cell Division and Cell Cycle	Cell Division and Cell Cycle - no subcategory	Bacterial Cytoskeleton
SAOUHSC_01158	SAOUHSC_01158	cell-divisio initiation protein	Cell Division and Cell Cycle	Cell Division and Cell Cycle - no subcategory	Bacterial Cytoskeleton
SAOUHSC_01758	SAOUHSC_01758	rod shape-determining protein MreD	Cell Division and Cell Cycle	Cell Division and Cell Cycle - no subcategory	Bacterial Cytoskeleton
SAOUHSC_01857	SAOUHSC_01857	FtsK/SpoIIIE family protein	Cell Division and Cell Cycle	Cell Division and Cell Cycle - no subcategory	Bacterial Cytoskeleton
SAOUHSC_02319	SAOUHSC_02319	cell cycle protein FtsW	Cell Division and Cell Cycle	Cell Division and Cell Cycle - no subcategory	Bacterial Cytoskeleton
SAOUHSC_03049	SAOUHSC_03049	ParB family chromosome partioning protein ParB family	Cell Division and Cell Cycle	Cell Division and Cell Cycle - no subcategory	Bacterial Cytoskeleton
SAOUHSC_01253	SpoIIIE	DNA translocase FtsK	Cell Division and Cell Cycle	Cell Division and Cell Cycle - no subcategory	Bacterial Cytoskeleton
SAOUHSC_01827	EzrA	septation ring formation regulator EzrA	Cell Division and Cell Cycle	Cell Division and Cell Cycle - no subcategory	Control of cell elongation - division cycle in Bacilli
SAOUHSC_01462	GpsB	cell division initiation protein DivIVA	Cell Division and Cell Cycle	Cell Division and Cell Cycle - no subcategory	Control of cell elongation - division cycle in Bacilli
SAOUHSC_01469	Nth	endonuclease III, putative	Cell Division and Cell Cycle	Cell Division and Cell Cycle - no subcategory	Control of cell elongation - division cycle in Bacilli
SAOUHSC_01467	Pbp2	penicillin-binding protein 2	Cell Division and Cell Cycle	Cell Division and Cell Cycle - no subcategory	Control of cell elongation - division cycle in Bacilli
SAOUHSC_01466	RecU	Holliday junction-specific endonuclease	Cell Division and Cell Cycle	Cell Division and Cell Cycle - no subcategory	Control of cell elongation - division cycle in Bacilli
SAOUHSC_01460	SAOUHSC_01460	site-specific DNA-methyltransferase	Cell Division and Cell Cycle	Cell Division and Cell Cycle - no subcategory	Control of cell elongation - division cycle in Bacilli
SAOUHSC_01463	SAOUHSC_01463	hypothetical protein SAOUHSC_01463	Cell Division and Cell Cycle	Cell Division and Cell Cycle - no subcategory	Control of cell elongation - division cycle in Bacilli
SAOUHSC_01468	SAOUHSC_01468	hypothetical protein SAOUHSC_01468	Cell Division and Cell Cycle	Cell Division and Cell Cycle - no subcategory	Control of cell elongation - division cycle in Bacilli
SAOUHSC_01470	SAOUHSC_01470	DNA replication protein DnaD	Cell Division and Cell Cycle	Cell Division and Cell Cycle - no subcategory	Control of cell elongation - division cycle in Bacilli
SAOUHSC_01207	Ffh	signal recognition particle protein	Cell Division and Cell Cycle	Cell Division and Cell Cycle - no subcategory	Two cell division clusters relating to chromosome partitioning
SAOUHSC_01205	FtsY	signal recognition particle-docking protein FtsY	Cell Division and Cell Cycle	Cell Division and Cell Cycle - no subcategory	Two cell division clusters relating to chromosome partitioning
SAOUHSC_00342	ParB	chromosome partioning protein, ParB family, putative	Cell Division and Cell Cycle	Cell Division and Cell Cycle - no subcategory	Two cell division clusters relating to chromosome partitioning
SAOUHSC_01587	RluB	ribosomal large subunit pseudouridine synthase B, putative	Cell Division and Cell Cycle	Cell Division and Cell Cycle - no subcategory	Two cell division clusters relating to chromosome partitioning
SAOUHSC_01203	Rnc	ribonuclease III, putative	Cell Division and Cell Cycle	Cell Division and Cell Cycle - no subcategory	Two cell division clusters relating to chromosome partitioning
SAOUHSC_01206	SAOUHSC_01206	DNA-binding protein	Cell Division and Cell Cycle	Cell Division and Cell Cycle - no subcategory	Two cell division clusters relating to chromosome partitioning
SAOUHSC_03049	SAOUHSC_03049	ParB family chromosome partioning protein ParB family	Cell Division and Cell Cycle	Cell Division and Cell Cycle - no subcategory	Two cell division clusters relating to chromosome partitioning
SAOUHSC_01589	ScpA	segregation and condensation protein A	Cell Division and Cell Cycle	Cell Division and Cell Cycle - no subcategory	Two cell division clusters relating to chromosome partitioning
SAOUHSC_01588	ScpB	segregation and condensation protein B	Cell Division and Cell Cycle	Cell Division and Cell Cycle - no subcategory	Two cell division clusters relating to chromosome partitioning
SAOUHSC_01204	Smc	SMC family, C-terminal domain family	Cell Division and Cell Cycle	Cell Division and Cell Cycle - no subcategory	Two cell division clusters relating to chromosome partitioning
SAOUHSC_02277	Gcp	O-sialoglycoprotein endopeptidase, putative	Cell Division and Cell Cycle	Cell Division and Cell Cycle - no subcategory	YgjD and YeaZ
SAOUHSC_02279	SAOUHSC_02279	glycoprotein endopeptidase	Cell Division and Cell Cycle	Cell Division and Cell Cycle - no subcategory	YgjD and YeaZ
SAOUHSC_00994	Atl	bifunctional autolysin precursor, putative	Cell Wall and Capsule	Cell Wall and Capsule - no subcategory	Murein Hydrolases
SAOUHSC_00646	Pbp4	penicillin-binding protein 4, putative	Cell Wall and Capsule	Cell Wall and Capsule - no subcategory	Murein Hydrolases
SAOUHSC_02318	Ddl	D-alanine--D-alanine ligase	Cell Wall and Capsule	Cell Wall and Capsule - no subcategory	Peptidoglycan Biosynthesis
SAOUHSC_00471	GlmU	UDP-N-acetylglucosamine pyrophosphorylase	Cell Wall and Capsule	Cell Wall and Capsule - no subcategory	Peptidoglycan Biosynthesis
SAOUHSC_01287	GlnA	glutamine synthetase, type I	Cell Wall and Capsule	Cell Wall and Capsule - no subcategory	Peptidoglycan Biosynthesis
SAOUHSC_01146	MraY	phospho-N-acetylmuramoyl-pentapeptide-transferase	Cell Wall and Capsule	Cell Wall and Capsule - no subcategory	Peptidoglycan Biosynthesis
SAOUHSC_02337	MurAA	UDP-N-acetylglucosamine 1-carboxyvinyltransferase	Cell Wall and Capsule	Cell Wall and Capsule - no subcategory	Peptidoglycan Biosynthesis
SAOUHSC_02365	MurAB	UDP-N-acetylglucosamine 1-carboxyvinyltransferase	Cell Wall and Capsule	Cell Wall and Capsule - no subcategory	Peptidoglycan Biosynthesis
SAOUHSC_00752	MurB	UDP-N-acetylenolpyruvoylglucosamine reductase, putative	Cell Wall and Capsule	Cell Wall and Capsule - no subcategory	Peptidoglycan Biosynthesis
SAOUHSC_01856	MurC	UDP-N-acetylmuramate--alanine ligase	Cell Wall and Capsule	Cell Wall and Capsule - no subcategory	Peptidoglycan Biosynthesis
SAOUHSC_01147	MurD	UDP-N-acetylmuramoylalanine--D-glutamate ligase	Cell Wall and Capsule	Cell Wall and Capsule - no subcategory	Peptidoglycan Biosynthesis
SAOUHSC_02317	MurF	UDP-N-acetylmuramoylalanyl-D-glutamyl-2,6-diaminopimelate--D-alanyl-D-alanyl ligase	Cell Wall and Capsule	Cell Wall and Capsule - no subcategory	Peptidoglycan Biosynthesis
SAOUHSC_01424	MurG	UDP-N-acetylglucosamine--N-acetylmuramyl-(pentapeptide) pyrophosphoryl-undecaprenol N-acetylglucosamine transferase	Cell Wall and Capsule	Cell Wall and Capsule - no subcategory	Peptidoglycan Biosynthesis
SAOUHSC_01106	MurI	glutamate racemase	Cell Wall and Capsule	Cell Wall and Capsule - no subcategory	Peptidoglycan Biosynthesis
SAOUHSC_01145	Pbp1	penicillin-binding protein 1	Cell Wall and Capsule	Cell Wall and Capsule - no subcategory	Peptidoglycan Biosynthesis
SAOUHSC_01467	Pbp2	penicillin-binding protein 2	Cell Wall and Capsule	Cell Wall and Capsule - no subcategory	Peptidoglycan Biosynthesis
SAOUHSC_01652	Pbp3	penicillin-binding protein 3	Cell Wall and Capsule	Cell Wall and Capsule - no subcategory	Peptidoglycan Biosynthesis
SAOUHSC_00646	Pbp4	penicillin-binding protein 4, putative	Cell Wall and Capsule	Cell Wall and Capsule - no subcategory	Peptidoglycan Biosynthesis
SAOUHSC_02423	SAOUHSC_02423	UDP-N-acetylglucosamine pyrophosphorylase, putative	Cell Wall and Capsule	Cell Wall and Capsule - no subcategory	Peptidoglycan Biosynthesis
SAOUHSC_01840	SgtA	transglycosylase domain protein	Cell Wall and Capsule	Cell Wall and Capsule - no subcategory	Peptidoglycan Biosynthesis
SAOUHSC_02012	SgtB	Transglycosylase domain protein	Cell Wall and Capsule	Cell Wall and Capsule - no subcategory	Peptidoglycan Biosynthesis
SAOUHSC_02318	Ddl	D-alanine--D-alanine ligase	Cell Wall and Capsule	Cell Wall and Capsule - no subcategory	Peptidoglycan biosynthesis--gjo
SAOUHSC_01856	MurC	UDP-N-acetylmuramate--alanine ligase	Cell Wall and Capsule	Cell Wall and Capsule - no subcategory	Peptidoglycan biosynthesis--gjo
SAOUHSC_01147	MurD	UDP-N-acetylmuramoylalanine--D-glutamate ligase	Cell Wall and Capsule	Cell Wall and Capsule - no subcategory	Peptidoglycan biosynthesis--gjo
SAOUHSC_00954	MurE	UDP-N-acetylmuramoylalanyl-D-glutamate--2, 6-diaminopimelate ligase	Cell Wall and Capsule	Cell Wall and Capsule - no subcategory	Peptidoglycan biosynthesis--gjo
SAOUHSC_02317	MurF	UDP-N-acetylmuramoylalanyl-D-glutamyl-2,6-diaminopimelate--D-alanyl-D-alanyl ligase	Cell Wall and Capsule	Cell Wall and Capsule - no subcategory	Peptidoglycan biosynthesis--gjo
SAOUHSC_00994	Atl	bifunctional autolysin precursor, putative	Cell Wall and Capsule	Cell Wall and Capsule - no subcategory	Recycling of Peptidoglycan Amino Acids
SAOUHSC_00157	MurQ	N-acetylmuramic acid-6-phosphate etherase	Cell Wall and Capsule	Cell Wall and Capsule - no subcategory	Recycling of Peptidoglycan Amino Sugars
SAOUHSC_01373	FemA	methicillin resistance factor, FemA, putative	Cell Wall and Capsule	Cell Wall and Capsule - no subcategory	tRNA-dependent amino acid transfers
SAOUHSC_01374	FemB	methicillin resistance factor, putative	Cell Wall and Capsule	Cell Wall and Capsule - no subcategory	tRNA-dependent amino acid transfers
SAOUHSC_02527	FemX	FmhB protein, putative	Cell Wall and Capsule	Cell Wall and Capsule - no subcategory	tRNA-dependent amino acid transfers
SAOUHSC_02405	GlmM	phosphoglucosamine mutase	Cell Wall and Capsule	Cell Wall and Capsule - no subcategory	UDP-N-acetylmuramate from Fructose-6-phosphate Biosynthesis
SAOUHSC_02399	GlmS	glucosamine--fructose-6-phosphate aminotransferase, isomerizing	Cell Wall and Capsule	Cell Wall and Capsule - no subcategory	UDP-N-acetylmuramate from Fructose-6-phosphate Biosynthesis
SAOUHSC_00471	GlmU	UDP-N-acetylglucosamine pyrophosphorylase	Cell Wall and Capsule	Cell Wall and Capsule - no subcategory	UDP-N-acetylmuramate from Fructose-6-phosphate Biosynthesis
SAOUHSC_02337	MurAA	UDP-N-acetylglucosamine 1-carboxyvinyltransferase	Cell Wall and Capsule	Cell Wall and Capsule - no subcategory	UDP-N-acetylmuramate from Fructose-6-phosphate Biosynthesis
SAOUHSC_02365	MurAB	UDP-N-acetylglucosamine 1-carboxyvinyltransferase	Cell Wall and Capsule	Cell Wall and Capsule - no subcategory	UDP-N-acetylmuramate from Fructose-6-phosphate Biosynthesis
SAOUHSC_00752	MurB	UDP-N-acetylenolpyruvoylglucosamine reductase, putative	Cell Wall and Capsule	Cell Wall and Capsule - no subcategory	UDP-N-acetylmuramate from Fructose-6-phosphate Biosynthesis
SAOUHSC_00157	MurQ	N-acetylmuramic acid-6-phosphate etherase	Cell Wall and Capsule	Cell Wall and Capsule - no subcategory	UDP-N-acetylmuramate from Fructose-6-phosphate Biosynthesis
SAOUHSC_00710	NagA	N-acetylglucosamine-6-phosphate deacetylase	Cell Wall and Capsule	Cell Wall and Capsule - no subcategory	UDP-N-acetylmuramate from Fructose-6-phosphate Biosynthesis
SAOUHSC_00552	NagB	glucosamine-6-phosphate isomerase	Cell Wall and Capsule	Cell Wall and Capsule - no subcategory	UDP-N-acetylmuramate from Fructose-6-phosphate Biosynthesis
SAOUHSC_02793	PgcA	phosphoglucomutase/phosphomannomutase family protein	Cell Wall and Capsule	Cell Wall and Capsule - no subcategory	UDP-N-acetylmuramate from Fructose-6-phosphate Biosynthesis
SAOUHSC_02423	SAOUHSC_02423	UDP-N-acetylglucosamine pyrophosphorylase, putative	Cell Wall and Capsule	Cell Wall and Capsule - no subcategory	UDP-N-acetylmuramate from Fructose-6-phosphate Biosynthesis
SAOUHSC_00007	NnrD	YjeF-related protein	Cell Wall and Capsule	Cell Wall and Capsule - no subcategory	YjeE
SAOUHSC_02279	SAOUHSC_02279	glycoprotein endopeptidase	Cell Wall and Capsule	Cell Wall and Capsule - no subcategory	YjeE
SAOUHSC_02280	YdiB	hydrolase, P-loop family	Cell Wall and Capsule	Cell Wall and Capsule - no subcategory	YjeE
SAOUHSC_00879	AmpA	probable cytosol aminopeptidase	Carbohydrates	Central carbohydrate metabolism	Dehydrogenase complexes
SAOUHSC_01613	BfmBAA	2-oxoisovalerate dehydrogenase, E1 component, alpha subunit, putative	Carbohydrates	Central carbohydrate metabolism	Dehydrogenase complexes
SAOUHSC_01612	BfmBAB	2-oxoisovalerate dehydrogenase, E1 component, beta subunit, putative	Carbohydrates	Central carbohydrate metabolism	Dehydrogenase complexes
SAOUHSC_01611	BmfBB	2-oxoisovalerate dehydrogenase, E2 component, dihydrolipoamide acetyltransferase, putative	Carbohydrates	Central carbohydrate metabolism	Dehydrogenase complexes
SAOUHSC_01038	Def	polypeptide deformylase	Carbohydrates	Central carbohydrate metabolism	Dehydrogenase complexes
SAOUHSC_01182	Def2	polypeptide deformylase, putative	Carbohydrates	Central carbohydrate metabolism	Dehydrogenase complexes
SAOUHSC_00799	Eno	enolase	Carbohydrates	Central carbohydrate metabolism	Dehydrogenase complexes
SAOUHSC_00536	IlvE	branched-chain amino acid aminotransferase	Carbohydrates	Central carbohydrate metabolism	Dehydrogenase complexes
SAOUHSC_01629	LipM	lipoate-protein ligase A protein	Carbohydrates	Central carbohydrate metabolism	Dehydrogenase complexes
SAOUHSC_01614	LpdA	dihydrolipoamide dehydrogenase	Carbohydrates	Central carbohydrate metabolism	Dehydrogenase complexes
SAOUHSC_01040	PdhA	pyruvate dehydrogenase complex, E1 component, alpha subunit, putative	Carbohydrates	Central carbohydrate metabolism	Dehydrogenase complexes
SAOUHSC_01041	PdhB	pyruvate dehydrogenase complex, E1 component, pyruvate dehydrogenase beta subunit, putative	Carbohydrates	Central carbohydrate metabolism	Dehydrogenase complexes
SAOUHSC_01042	PdhC	dihydrolipoamide S-acetyltransferase component of pyruvate dehydrogenase complex E2, putative	Carbohydrates	Central carbohydrate metabolism	Dehydrogenase complexes
SAOUHSC_01043	PdhD	dihydrolipoamide dehydrogenase	Carbohydrates	Central carbohydrate metabolism	Dehydrogenase complexes
SAOUHSC_00308	SAOUHSC_00308	lipoate-protein ligase A family protein	Carbohydrates	Central carbohydrate metabolism	Dehydrogenase complexes
SAOUHSC_01418	SucA	2-oxoglutarate dehydrogenase, E1 component	Carbohydrates	Central carbohydrate metabolism	Dehydrogenase complexes
SAOUHSC_01416	SucB	2-oxoglutarate dehydrogenase, E2 component, dihydrolipoamide succinyltransferase	Carbohydrates	Central carbohydrate metabolism	Dehydrogenase complexes
SAOUHSC_01216	SucC	succinyl-CoA synthetase, beta subunit, putative	Carbohydrates	Central carbohydrate metabolism	Dehydrogenase complexes
SAOUHSC_01218	SucD	succinyl-CoA synthetase, alpha subunit, putative	Carbohydrates	Central carbohydrate metabolism	Dehydrogenase complexes
SAOUHSC_00963	YhfJ	lipoyltransferase and lipoate-protein ligase, putative	Carbohydrates	Central carbohydrate metabolism	Dehydrogenase complexes
SAOUHSC_00575	YwfL	lipoate-protein ligase A family protein	Carbohydrates	Central carbohydrate metabolism	Dehydrogenase complexes
SAOUHSC_01275	GlpF	glycerol uptake facilitator	Carbohydrates	Central carbohydrate metabolism	Dihydroxyacetone kinases
SAOUHSC_01276	GlpK	glycerol kinase	Carbohydrates	Central carbohydrate metabolism	Dihydroxyacetone kinases
SAOUHSC_02612	RpiA	ribose 5-phosphate isomerase, putative	Carbohydrates	Central carbohydrate metabolism	Dihydroxyacetone kinases
SAOUHSC_00655	SAOUHSC_00655	dihydroxyacetone kinase subunit DhaK	Carbohydrates	Central carbohydrate metabolism	Dihydroxyacetone kinases
SAOUHSC_00656	SAOUHSC_00656	dihydroxyacetone kinase	Carbohydrates	Central carbohydrate metabolism	Dihydroxyacetone kinases
SAOUHSC_00658	SAOUHSC_00658	phosphotransferase mannnose-specific family component IIA	Carbohydrates	Central carbohydrate metabolism	Dihydroxyacetone kinases
SAOUHSC_00797	TpiA	triosephosphate isomerase	Carbohydrates	Central carbohydrate metabolism	Dihydroxyacetone kinases
SAOUHSC_02612	RpiA	ribose 5-phosphate isomerase, putative	Carbohydrates	Central carbohydrate metabolism	Glycolate, glyoxylate interconversions
SAOUHSC_00555	SAOUHSC_00555	hydrolase, haloacid dehalogenase-like	Carbohydrates	Central carbohydrate metabolism	Glycolate, glyoxylate interconversions
SAOUHSC_02577	SAOUHSC_02577	D-isomer specific 2-hydroxyacid dehydrogenase, NAD binding domain protein	Carbohydrates	Central carbohydrate metabolism	Glycolate, glyoxylate interconversions
SAOUHSC_00866	YvcT	D-isomer specific 2-hydroxyacid dehydrogenase, NAD binding domain protein	Carbohydrates	Central carbohydrate metabolism	Glycolate, glyoxylate interconversions
SAOUHSC_00799	Eno	enolase	Carbohydrates	Central carbohydrate metabolism	Glycolysis and Gluconeogenesis
SAOUHSC_02366	FbaA	fructose-bisphosphate aldolase	Carbohydrates	Central carbohydrate metabolism	Glycolysis and Gluconeogenesis
SAOUHSC_02822	Fbp	fructose-1,6-bisphosphatase	Carbohydrates	Central carbohydrate metabolism	Glycolysis and Gluconeogenesis
SAOUHSC_02926	FdaB	fructose-bisphosphate aldolase class-I, putative	Carbohydrates	Central carbohydrate metabolism	Glycolysis and Gluconeogenesis
SAOUHSC_00795	GapA	glyceraldehyde-3-phosphate dehydrogenase, type I	Carbohydrates	Central carbohydrate metabolism	Glycolysis and Gluconeogenesis
SAOUHSC_01794	GapB	glyceraldehyde-3-phosphate dehydrogenase, type I	Carbohydrates	Central carbohydrate metabolism	Glycolysis and Gluconeogenesis
SAOUHSC_01646	GlcK	glucokinase, putative	Carbohydrates	Central carbohydrate metabolism	Glycolysis and Gluconeogenesis
SAOUHSC_02703	GpmA	phosphoglycerate mutase, putative	Carbohydrates	Central carbohydrate metabolism	Glycolysis and Gluconeogenesis
SAOUHSC_01807	PfkA	6-phosphofructokinase, putative	Carbohydrates	Central carbohydrate metabolism	Glycolysis and Gluconeogenesis
SAOUHSC_00900	Pgi	glucose-6-phosphate isomerase	Carbohydrates	Central carbohydrate metabolism	Glycolysis and Gluconeogenesis
SAOUHSC_00796	Pgk	phosphoglycerate kinase, putative	Carbohydrates	Central carbohydrate metabolism	Glycolysis and Gluconeogenesis
SAOUHSC_00798	Pgm	phosphoglycerate mutase, 2,3-bisphosphoglycerate-independent	Carbohydrates	Central carbohydrate metabolism	Glycolysis and Gluconeogenesis
SAOUHSC_01806	PykA	pyruvate kinase	Carbohydrates	Central carbohydrate metabolism	Glycolysis and Gluconeogenesis
SAOUHSC_00797	TpiA	triosephosphate isomerase	Carbohydrates	Central carbohydrate metabolism	Glycolysis and Gluconeogenesis
SAOUHSC_01599	Zwf	glucose-6-phosphate 1-dehydrogenase	Carbohydrates	Central carbohydrate metabolism	Glycolysis and Gluconeogenesis
SAOUHSC_00132	AldA	aldehyde dehydrogenase, putative	Carbohydrates	Central carbohydrate metabolism	Methylglyoxal Metabolism
SAOUHSC_02142	AldH	aldehyde dehydrogenase, putative	Carbohydrates	Central carbohydrate metabolism	Methylglyoxal Metabolism
SAOUHSC_01644	SAOUHSC_01644	metallo-beta-lactamase superfamily protein	Carbohydrates	Central carbohydrate metabolism	Methylglyoxal Metabolism
SAOUHSC_02363	SAOUHSC_02363	aldehyde dehydrogenase, putative	Carbohydrates	Central carbohydrate metabolism	Methylglyoxal Metabolism
SAOUHSC_01605	Gnd	6-phosphogluconate dehydrogenase, decarboxylating	Carbohydrates	Central carbohydrate metabolism	Pentose phosphate pathway
SAOUHSC_00553	HxlA	hexulose-6-phosphate synthase	Carbohydrates	Central carbohydrate metabolism	Pentose phosphate pathway
SAOUHSC_00554	HxlB	SIS domain protein	Carbohydrates	Central carbohydrate metabolism	Pentose phosphate pathway
SAOUHSC_00472	Prs	ribose-phosphate pyrophosphokinase, putative	Carbohydrates	Central carbohydrate metabolism	Pentose phosphate pathway
SAOUHSC_01189	Rpe	ribulose-phosphate 3-epimerase	Carbohydrates	Central carbohydrate metabolism	Pentose phosphate pathway
SAOUHSC_02612	RpiA	ribose 5-phosphate isomerase, putative	Carbohydrates	Central carbohydrate metabolism	Pentose phosphate pathway
SAOUHSC_02143	SAOUHSC_02143	possible 6-phosphogluconolactonase	Carbohydrates	Central carbohydrate metabolism	Pentose phosphate pathway
SAOUHSC_01901	Tal	translaldolase	Carbohydrates	Central carbohydrate metabolism	Pentose phosphate pathway
SAOUHSC_01337	Tkt	transketolase	Carbohydrates	Central carbohydrate metabolism	Pentose phosphate pathway
SAOUHSC_01599	Zwf	glucose-6-phosphate 1-dehydrogenase	Carbohydrates	Central carbohydrate metabolism	Pentose phosphate pathway
SAOUHSC_01803	AapA	amino acid permease	Carbohydrates	Central carbohydrate metabolism	Pyruvate Alanine Serine Interconversions
SAOUHSC_01452	Ald1	alanine dehydrogenase	Carbohydrates	Central carbohydrate metabolism	Pyruvate Alanine Serine Interconversions
SAOUHSC_01818	Ald2	alanine dehydrogenase	Carbohydrates	Central carbohydrate metabolism	Pyruvate Alanine Serine Interconversions
SAOUHSC_02305	Alr	alanine racemase	Carbohydrates	Central carbohydrate metabolism	Pyruvate Alanine Serine Interconversions
SAOUHSC_01867	Dat	D-amino acid aminotransferase	Carbohydrates	Central carbohydrate metabolism	Pyruvate Alanine Serine Interconversions
SAOUHSC_00536	IlvE	branched-chain amino acid aminotransferase	Carbohydrates	Central carbohydrate metabolism	Pyruvate Alanine Serine Interconversions
SAOUHSC_02729	ProY	amino acid ABC transporter-like protein, putative	Carbohydrates	Central carbohydrate metabolism	Pyruvate Alanine Serine Interconversions
SAOUHSC_02839	SdaAA	L-serine dehydratase, iron-sulfur-dependent, alpha subunit	Carbohydrates	Central carbohydrate metabolism	Pyruvate Alanine Serine Interconversions
SAOUHSC_02840	SdaAB	L-serine dehydratase, iron-sulfur-dependent, beta subunit	Carbohydrates	Central carbohydrate metabolism	Pyruvate Alanine Serine Interconversions
SAOUHSC_01810	MaeA	NADP-dependent malic enzyme, putative	Carbohydrates	Central carbohydrate metabolism	Pyruvate metabolism I anaplerotic reactions, PEP
SAOUHSC_01910	PckA	phosphoenolpyruvate carboxykinase (ATP)	Carbohydrates	Central carbohydrate metabolism	Pyruvate metabolism I anaplerotic reactions, PEP
SAOUHSC_01064	PycA	pyruvate carboxylase	Carbohydrates	Central carbohydrate metabolism	Pyruvate metabolism I anaplerotic reactions, PEP
SAOUHSC_01806	PykA	pyruvate kinase	Carbohydrates	Central carbohydrate metabolism	Pyruvate metabolism I anaplerotic reactions, PEP
SAOUHSC_01710	SAOUHSC_01710	acetyl-CoA carboxylase, biotin carboxyl carrier protein, putative	Carbohydrates	Central carbohydrate metabolism	Pyruvate metabolism I anaplerotic reactions, PEP
SAOUHSC_01820	AckA	acetate kinase	Carbohydrates	Central carbohydrate metabolism	Pyruvate metabolism II acetyl-CoA, acetogenesis from pyruvate
SAOUHSC_01846	AcsA	acetyl-CoA synthetase, putative	Carbohydrates	Central carbohydrate metabolism	Pyruvate metabolism II acetyl-CoA, acetogenesis from pyruvate
SAOUHSC_01847	AcuA	acetoin utilization protein AcuA	Carbohydrates	Central carbohydrate metabolism	Pyruvate metabolism II acetyl-CoA, acetogenesis from pyruvate
SAOUHSC_01849	AcuC	histone deacetylase family protein	Carbohydrates	Central carbohydrate metabolism	Pyruvate metabolism II acetyl-CoA, acetogenesis from pyruvate
SAOUHSC_01406	AcyP	acylphosphatase	Carbohydrates	Central carbohydrate metabolism	Pyruvate metabolism II acetyl-CoA, acetogenesis from pyruvate
SAOUHSC_00113	AdhE	alcohol dehydrogenase, iron-containing, putative	Carbohydrates	Central carbohydrate metabolism	Pyruvate metabolism II acetyl-CoA, acetogenesis from pyruvate
SAOUHSC_02142	AldH	aldehyde dehydrogenase, putative	Carbohydrates	Central carbohydrate metabolism	Pyruvate metabolism II acetyl-CoA, acetogenesis from pyruvate
SAOUHSC_02849	CidC	pyruvate oxidase, putative	Carbohydrates	Central carbohydrate metabolism	Pyruvate metabolism II acetyl-CoA, acetogenesis from pyruvate
SAOUHSC_02457	CobB	transcriptional regulator, Sir2 family, putative	Carbohydrates	Central carbohydrate metabolism	Pyruvate metabolism II acetyl-CoA, acetogenesis from pyruvate
SAOUHSC_00574	EutD	phosphate acetyltransferase	Carbohydrates	Central carbohydrate metabolism	Pyruvate metabolism II acetyl-CoA, acetogenesis from pyruvate
SAOUHSC_00153	IpdC	indolepyruvate decarboxylase, putative	Carbohydrates	Central carbohydrate metabolism	Pyruvate metabolism II acetyl-CoA, acetogenesis from pyruvate
SAOUHSC_01040	PdhA	pyruvate dehydrogenase complex, E1 component, alpha subunit, putative	Carbohydrates	Central carbohydrate metabolism	Pyruvate metabolism II acetyl-CoA, acetogenesis from pyruvate
SAOUHSC_01041	PdhB	pyruvate dehydrogenase complex, E1 component, pyruvate dehydrogenase beta subunit, putative	Carbohydrates	Central carbohydrate metabolism	Pyruvate metabolism II acetyl-CoA, acetogenesis from pyruvate
SAOUHSC_01042	PdhC	dihydrolipoamide S-acetyltransferase component of pyruvate dehydrogenase complex E2, putative	Carbohydrates	Central carbohydrate metabolism	Pyruvate metabolism II acetyl-CoA, acetogenesis from pyruvate
SAOUHSC_01043	PdhD	dihydrolipoamide dehydrogenase	Carbohydrates	Central carbohydrate metabolism	Pyruvate metabolism II acetyl-CoA, acetogenesis from pyruvate
SAOUHSC_00307	SAOUHSC_00307	Sir2 silent information regulator family NAD-dependent deacetylase	Carbohydrates	Central carbohydrate metabolism	Pyruvate metabolism II acetyl-CoA, acetogenesis from pyruvate
SAOUHSC_02363	SAOUHSC_02363	aldehyde dehydrogenase, putative	Carbohydrates	Central carbohydrate metabolism	Pyruvate metabolism II acetyl-CoA, acetogenesis from pyruvate
SAOUHSC_01347	CitB	aconitate hydratase 1	Carbohydrates	Central carbohydrate metabolism	TCA Cycle
SAOUHSC_01801	CitC	isocitrate dehydrogenase, NADP-dependent	Carbohydrates	Central carbohydrate metabolism	TCA Cycle
SAOUHSC_01802	CitZ	citrate synthase	Carbohydrates	Central carbohydrate metabolism	TCA Cycle
SAOUHSC_01983	FumC	fumarate hydratase, class II	Carbohydrates	Central carbohydrate metabolism	TCA Cycle
SAOUHSC_02647	Mqo1	malate:quinone-oxidoreductase	Carbohydrates	Central carbohydrate metabolism	TCA Cycle
SAOUHSC_02927	Mqo2	malate:quinone-oxidoreductase	Carbohydrates	Central carbohydrate metabolism	TCA Cycle
SAOUHSC_01043	PdhD	dihydrolipoamide dehydrogenase	Carbohydrates	Central carbohydrate metabolism	TCA Cycle
SAOUHSC_00581	SAOUHSC_00581	pyridine nucleotide-disulfide oxidoreductase	Carbohydrates	Central carbohydrate metabolism	TCA Cycle
SAOUHSC_01266	SAOUHSC_01266	pyruvate ferredoxin oxidoreductase, alpha subunit	Carbohydrates	Central carbohydrate metabolism	TCA Cycle
SAOUHSC_01267	SAOUHSC_01267	2-oxoglutarate ferredoxin oxidoreductase subunit beta	Carbohydrates	Central carbohydrate metabolism	TCA Cycle
SAOUHSC_01104	SdhA	succinate dehydrogenase, flavoprotein chain TC0881, putative	Carbohydrates	Central carbohydrate metabolism	TCA Cycle
SAOUHSC_01105	SdhB	iron-sulphur subunit of succinate dehydrogenase, putative	Carbohydrates	Central carbohydrate metabolism	TCA Cycle
SAOUHSC_01418	SucA	2-oxoglutarate dehydrogenase, E1 component	Carbohydrates	Central carbohydrate metabolism	TCA Cycle
SAOUHSC_01416	SucB	2-oxoglutarate dehydrogenase, E2 component, dihydrolipoamide succinyltransferase	Carbohydrates	Central carbohydrate metabolism	TCA Cycle
SAOUHSC_01216	SucC	succinyl-CoA synthetase, beta subunit, putative	Carbohydrates	Central carbohydrate metabolism	TCA Cycle
SAOUHSC_01218	SucD	succinyl-CoA synthetase, alpha subunit, putative	Carbohydrates	Central carbohydrate metabolism	TCA Cycle
SAOUHSC_02739	ApbA	2-dehydropantoate 2-reductase	Cofactors, Vitamins, Prosthetic Groups, Pigments	Coenzyme A	Coenzyme A Biosynthesis
SAOUHSC_01178	CoaBC	phosphopantothenoylcysteine decarboxylase/phosphopantothenate--cysteine ligase	Cofactors, Vitamins, Prosthetic Groups, Pigments	Coenzyme A	Coenzyme A Biosynthesis
SAOUHSC_01075	CoaD	pantetheine-phosphate adenylyltransferase	Cofactors, Vitamins, Prosthetic Groups, Pigments	Coenzyme A	Coenzyme A Biosynthesis
SAOUHSC_01795	CoaE	dephospho-CoA kinase	Cofactors, Vitamins, Prosthetic Groups, Pigments	Coenzyme A	Coenzyme A Biosynthesis
SAOUHSC_02371	CoaW	pantothenate kinase	Cofactors, Vitamins, Prosthetic Groups, Pigments	Coenzyme A	Coenzyme A Biosynthesis
SAOUHSC_01950	EpiD	flavoprotein, epiD, putative	Cofactors, Vitamins, Prosthetic Groups, Pigments	Coenzyme A	Coenzyme A Biosynthesis
SAOUHSC_02284	IlvC	ketol-acid reductoisomerase	Cofactors, Vitamins, Prosthetic Groups, Pigments	Coenzyme A	Coenzyme A Biosynthesis
SAOUHSC_02919	PanB	3-methyl-2-oxobutanoate hydroxymethyltransferase	Cofactors, Vitamins, Prosthetic Groups, Pigments	Coenzyme A	Coenzyme A Biosynthesis
SAOUHSC_02918	PanC	pantoate--beta-alanine ligase	Cofactors, Vitamins, Prosthetic Groups, Pigments	Coenzyme A	Coenzyme A Biosynthesis
SAOUHSC_02916	PanD	aspartate 1-decarboxylase	Cofactors, Vitamins, Prosthetic Groups, Pigments	Coenzyme A	Coenzyme A Biosynthesis
SAOUHSC_02920	PanE	2-dehydropantoate 2-reductase	Cofactors, Vitamins, Prosthetic Groups, Pigments	Coenzyme A	Coenzyme A Biosynthesis
SAOUHSC_01189	Rpe	ribulose-phosphate 3-epimerase	Cofactors, Vitamins, Prosthetic Groups, Pigments	Cofactors, Vitamins, Prosthetic Groups, Pigments - no subcategory	Thiamin biosynthesis
SAOUHSC_01019	SAOUHSC_01019	cobalt transport family protein	Cofactors, Vitamins, Prosthetic Groups, Pigments	Cofactors, Vitamins, Prosthetic Groups, Pigments - no subcategory	Thiamin biosynthesis
SAOUHSC_01022	SAOUHSC_01022	ABC superfamily ATP binding cassette transporter, membrane protein	Cofactors, Vitamins, Prosthetic Groups, Pigments	Cofactors, Vitamins, Prosthetic Groups, Pigments - no subcategory	Thiamin biosynthesis
SAOUHSC_01271	SAOUHSC_01271	putative thiamine-precursor transporter protein (ThiW)	Cofactors, Vitamins, Prosthetic Groups, Pigments	Cofactors, Vitamins, Prosthetic Groups, Pigments - no subcategory	Thiamin biosynthesis
SAOUHSC_01825	SAOUHSC_01825	aminotransferase, class V	Cofactors, Vitamins, Prosthetic Groups, Pigments	Cofactors, Vitamins, Prosthetic Groups, Pigments - no subcategory	Thiamin biosynthesis
SAOUHSC_02331	TenA	TENA/THI-4 family protein	Cofactors, Vitamins, Prosthetic Groups, Pigments	Cofactors, Vitamins, Prosthetic Groups, Pigments - no subcategory	Thiamin biosynthesis
SAOUHSC_02330	ThiD2	phosphomethylpyrimidine kinase	Cofactors, Vitamins, Prosthetic Groups, Pigments	Cofactors, Vitamins, Prosthetic Groups, Pigments - no subcategory	Thiamin biosynthesis
SAOUHSC_02328	ThiE	thiamine-phosphate pyrophosphorylase	Cofactors, Vitamins, Prosthetic Groups, Pigments	Cofactors, Vitamins, Prosthetic Groups, Pigments - no subcategory	Thiamin biosynthesis
SAOUHSC_01824	ThiI	thiamine biosynthesis protein ThiI	Cofactors, Vitamins, Prosthetic Groups, Pigments	Cofactors, Vitamins, Prosthetic Groups, Pigments - no subcategory	Thiamin biosynthesis
SAOUHSC_02329	ThiM	hydroxyethylthiazole kinase, putative	Cofactors, Vitamins, Prosthetic Groups, Pigments	Cofactors, Vitamins, Prosthetic Groups, Pigments - no subcategory	Thiamin biosynthesis
SAOUHSC_01190	ThiN	thiamine diphosphokinase	Cofactors, Vitamins, Prosthetic Groups, Pigments	Cofactors, Vitamins, Prosthetic Groups, Pigments - no subcategory	Thiamin biosynthesis
SAOUHSC_01403	CspA	cold shock protein, putative	Stress Response	Cold shock	Cold shock, CspA family of proteins
SAOUHSC_03045	CspB	cold shock protein, putative	Stress Response	Cold shock	Cold shock, CspA family of proteins
SAOUHSC_00819	CspC	CSD family cold shock protein	Stress Response	Cold shock	Cold shock, CspA family of proteins
SAOUHSC_01741	YrvI	D-tyrosyl-tRNA(Tyr) deacylase	Stress Response	Detoxification	D-tyrosyl-tRNA(Tyr) deacylase
SAOUHSC_00615	SAOUHSC_00615	haloacid dehalogenase-like hydrolase, putative	Nucleosides and Nucleotides	Detoxification	Housecleaning nucleoside triphosphate pyrophosphatases
SAOUHSC_00774	SAOUHSC_00774	HD domain-containing protein	Nucleosides and Nucleotides	Detoxification	Housecleaning nucleoside triphosphate pyrophosphatases
SAOUHSC_02205	SAOUHSC_02205	phiSLT ORF 175-like protein	Nucleosides and Nucleotides	Detoxification	Housecleaning nucleoside triphosphate pyrophosphatases
SAOUHSC_01137	YfnB	HAD superfamily hydrolase	Nucleosides and Nucleotides	Detoxification	Housecleaning nucleoside triphosphate pyrophosphatases
SAOUHSC_01107	YsnA	nucleoside-triphosphatase	Nucleosides and Nucleotides	Detoxification	Housecleaning nucleoside triphosphate pyrophosphatases
SAOUHSC_00480	YabN	tetrapyrrole methylase family protein	Nucleosides and Nucleotides	Detoxification	Nucleoside triphosphate pyrophosphohydrolase MazG
SAOUHSC_01593	NudF	NUDIX domain protein	Nucleosides and Nucleotides	Detoxification	Nudix proteins (nucleoside triphosphate hydrolases)
SAOUHSC_02791	SAOUHSC_02791	pyrophosphohydrolase, putative	Nucleosides and Nucleotides	Detoxification	Nudix proteins (nucleoside triphosphate hydrolases)
SAOUHSC_01913	YtkD	MutT/nudix family protein	Nucleosides and Nucleotides	Detoxification	Nudix proteins (nucleoside triphosphate hydrolases)
SAOUHSC_00127	CapN	cap5N protein/UDP-glucose 4-epimerase, putative	Carbohydrates	Di- and oligosaccharides	Lactose and Galactose Uptake and Utilization
SAOUHSC_02614	GalM	aldose 1-epimerase precursor, putative	Carbohydrates	Di- and oligosaccharides	Lactose and Galactose Uptake and Utilization
SAOUHSC_02455	LacA	galactose-6-phosphate isomerase, LacA subunit	Carbohydrates	Di- and oligosaccharides	Lactose and Galactose Uptake and Utilization
SAOUHSC_02454	LacB	galactose-6-phosphate isomerase, LacB subunit	Carbohydrates	Di- and oligosaccharides	Lactose and Galactose Uptake and Utilization
SAOUHSC_02453	LacC	tagatose-6-phosphate kinase	Carbohydrates	Di- and oligosaccharides	Lactose and Galactose Uptake and Utilization
SAOUHSC_02452	LacD	tagatose 1,6-diphosphate aldolase	Carbohydrates	Di- and oligosaccharides	Lactose and Galactose Uptake and Utilization
SAOUHSC_02450	LacE	pts system, lactose-specific IIBC component, putative	Carbohydrates	Di- and oligosaccharides	Lactose and Galactose Uptake and Utilization
SAOUHSC_02451	LacF	PTS system lactose-specific IIA component, putative	Carbohydrates	Di- and oligosaccharides	Lactose and Galactose Uptake and Utilization
SAOUHSC_02449	LacG	6-phospho-beta-galactosidase	Carbohydrates	Di- and oligosaccharides	Lactose and Galactose Uptake and Utilization
SAOUHSC_02456	LacR	lactose phosphotransferase system repressor, putative	Carbohydrates	Di- and oligosaccharides	Lactose and Galactose Uptake and Utilization
SAOUHSC_00088	SAOUHSC_00088	NAD-dependent epimerase/dehydratase family protein	Carbohydrates	Di- and oligosaccharides	Lactose and Galactose Uptake and Utilization
SAOUHSC_02614	GalM	aldose 1-epimerase precursor, putative	Carbohydrates	Di- and oligosaccharides	Maltose and Maltodextrin Utilization
SAOUHSC_00177	GanP	maltose ABC transporter, permease protein, putative	Carbohydrates	Di- and oligosaccharides	Maltose and Maltodextrin Utilization
SAOUHSC_00178	GanQ	maltose ABC transporter, permease protein	Carbohydrates	Di- and oligosaccharides	Maltose and Maltodextrin Utilization
SAOUHSC_01601	MalA	alpha-glucosidase, putative	Carbohydrates	Di- and oligosaccharides	Maltose and Maltodextrin Utilization
SAOUHSC_01602	MalR	transcriptional regulator, putative	Carbohydrates	Di- and oligosaccharides	Maltose and Maltodextrin Utilization
SAOUHSC_00175	MsmX	multiple sugar-binding transport ATP-binding protein, putative	Carbohydrates	Di- and oligosaccharides	Maltose and Maltodextrin Utilization
SAOUHSC_00176	SAOUHSC_00176	bacterial extracellular solute-binding protein, putative	Carbohydrates	Di- and oligosaccharides	Maltose and Maltodextrin Utilization
SAOUHSC_00209	SAOUHSC_00209	PTS system, glucose-specific IIBC component, putative	Carbohydrates	Di- and oligosaccharides	Maltose and Maltodextrin Utilization
SAOUHSC_02871	SAOUHSC_02871	acetyltransferase family protein	Carbohydrates	Di- and oligosaccharides	Maltose and Maltodextrin Utilization
SAOUHSC_02267	Frk	fructokinase, putative	Carbohydrates	Di- and oligosaccharides	Sucrose utilization
SAOUHSC_02662	SAOUHSC_02662	PTS system sucrose-specific IIBC component	Carbohydrates	Di- and oligosaccharides	Sucrose utilization
SAOUHSC_02661	ScrA	PTS system sucrose-specific IIBC component, putative	Carbohydrates	Di- and oligosaccharides	Sucrose utilization
SAOUHSC_02268	ScrB	sucrose-6-phosphate dehydrogenase, putative	Carbohydrates	Di- and oligosaccharides	Sucrose utilization
SAOUHSC_02269	ScrR	sucrose operon repressor, putative	Carbohydrates	Di- and oligosaccharides	Sucrose utilization
SAOUHSC_01430	Crr	phosphotransferase system enzyme IIA, putative	Carbohydrates	Di- and oligosaccharides	Trehalose Uptake and Utilization
SAOUHSC_00155	PtsG1	PTS system, glucose-specific component	Carbohydrates	Di- and oligosaccharides	Trehalose Uptake and Utilization
SAOUHSC_02848	PtsG2	PTS system glucose-specific IIABC component	Carbohydrates	Di- and oligosaccharides	Trehalose Uptake and Utilization
SAOUHSC_00438	TreC	alpha amylase family protein, putative	Carbohydrates	Di- and oligosaccharides	Trehalose Uptake and Utilization
SAOUHSC_00437	TreP	PTS system, trehalose-specific IIBC component	Carbohydrates	Di- and oligosaccharides	Trehalose Uptake and Utilization
SAOUHSC_00439	TreR	trehalose operon repressor	Carbohydrates	Di- and oligosaccharides	Trehalose Uptake and Utilization
SAOUHSC_01490	Hu	DNA-binding protein HU, putative	DNA Metabolism	DNA Metabolism - no subcategory	DNA structural proteins, bacterial
SAOUHSC_00397	HsdM	type I restriction-modification system, M subunit	DNA Metabolism	DNA Metabolism - no subcategory	Restriction-Modification System
SAOUHSC_01933	HsdM1	type I restriction-modification system, M subunit	DNA Metabolism	DNA Metabolism - no subcategory	Restriction-Modification System
SAOUHSC_00162	HsdR	type I site-specific deoxyribonuclease, HsdR family, putative	DNA Metabolism	DNA Metabolism - no subcategory	Restriction-Modification System
SAOUHSC_00398	HsdS1	restriction modification system specificity subunit, putative	DNA Metabolism	DNA Metabolism - no subcategory	Restriction-Modification System
SAOUHSC_01932	HsdS2	type I restriction-modification enzyme, S subunit, EcoA family, putative	DNA Metabolism	DNA Metabolism - no subcategory	Restriction-Modification System
SAOUHSC_00397	HsdM	type I restriction-modification system, M subunit	DNA Metabolism	DNA Metabolism - no subcategory	Type I Restriction-Modification
SAOUHSC_01933	HsdM1	type I restriction-modification system, M subunit	DNA Metabolism	DNA Metabolism - no subcategory	Type I Restriction-Modification
SAOUHSC_00162	HsdR	type I site-specific deoxyribonuclease, HsdR family, putative	DNA Metabolism	DNA Metabolism - no subcategory	Type I Restriction-Modification
SAOUHSC_00398	HsdS1	restriction modification system specificity subunit, putative	DNA Metabolism	DNA Metabolism - no subcategory	Type I Restriction-Modification
SAOUHSC_01932	HsdS2	type I restriction-modification enzyme, S subunit, EcoA family, putative	DNA Metabolism	DNA Metabolism - no subcategory	Type I Restriction-Modification
SAOUHSC_00462	YabD	TatD family hydrolase	DNA Metabolism	DNA Metabolism - no subcategory	YcfH
SAOUHSC_01751	RuvA	Holliday junction DNA helicase RuvA	DNA Metabolism	DNA recombination	RuvABC plus a hypothetical
SAOUHSC_01750	RuvB	Holliday junction DNA helicase RuvB	DNA Metabolism	DNA recombination	RuvABC plus a hypothetical
SAOUHSC_00555	SAOUHSC_00555	hydrolase, haloacid dehalogenase-like	DNA Metabolism	DNA repair	2-phosphoglycolate salvage
SAOUHSC_00905	RexA	ATP-dependent nuclease subunit A, putative	DNA Metabolism	DNA repair	ATP-dependent Nuclease
SAOUHSC_00904	RexB	exonuclease RexB, putative	DNA Metabolism	DNA repair	ATP-dependent Nuclease
SAOUHSC_01796	Fpg	formamidopyrimidine-DNA glycosylase	DNA Metabolism	DNA repair	DNA Repair Base Excision
SAOUHSC_02122	Lig	DNA ligase, NAD-dependent	DNA Metabolism	DNA repair	DNA Repair Base Excision
SAOUHSC_01469	Nth	endonuclease III, putative	DNA Metabolism	DNA repair	DNA Repair Base Excision
SAOUHSC_01797	PolA	DNA polymerase I	DNA Metabolism	DNA repair	DNA Repair Base Excision
SAOUHSC_01744	RecJ	single-stranded-DNA-specific exonuclease RecJ	DNA Metabolism	DNA repair	DNA Repair Base Excision
SAOUHSC_00612	SAOUHSC_00612	endonuclease III, putative	DNA Metabolism	DNA repair	DNA Repair Base Excision
SAOUHSC_01454	SAOUHSC_01454	5'-3' exonuclease	DNA Metabolism	DNA repair	DNA Repair Base Excision
SAOUHSC_01563	SAOUHSC_01563	phage encoded DNA polymerase I	DNA Metabolism	DNA repair	DNA Repair Base Excision
SAOUHSC_01768	Tag	DNA-3-methyladenine glycosylase	DNA Metabolism	DNA repair	DNA Repair Base Excision
SAOUHSC_00564	Ung	uracil-DNA glycosylase	DNA Metabolism	DNA repair	DNA Repair Base Excision
SAOUHSC_02621	YxlJ	DNA-3-methyladenine glycosylase, putative	DNA Metabolism	DNA repair	DNA Repair Base Excision
SAOUHSC_02111	DinP	ImpB/MucB/SamB family superfamily	DNA Metabolism	DNA repair	DNA repair, bacterial
SAOUHSC_01333	LexA	LexA repressor	DNA Metabolism	DNA repair	DNA repair, bacterial
SAOUHSC_02005	MutY	A/G-specific adenine glycosylase, putative	DNA Metabolism	DNA repair	DNA repair, bacterial
SAOUHSC_01658	Nfo	endonuclease IV, putative	DNA Metabolism	DNA repair	DNA repair, bacterial
SAOUHSC_02861	Ogt	methylated-DNA--protein-cysteine methyltransferase, putative	DNA Metabolism	DNA repair	DNA repair, bacterial
SAOUHSC_00507	RadA	DNA repair protein RadA	DNA Metabolism	DNA repair	DNA repair, bacterial
SAOUHSC_01763	RadC	DNA repair protein RadC	DNA Metabolism	DNA repair	DNA repair, bacterial
SAOUHSC_01262	RecA	recombination protein RecA, putative	DNA Metabolism	DNA repair	DNA repair, bacterial
SAOUHSC_01615	RecN	DNA repair protein RecN	DNA Metabolism	DNA repair	DNA repair, bacterial
SAOUHSC_01343	SAOUHSC_01343	exonuclease SbcCD, C subunit	DNA Metabolism	DNA repair	DNA repair, bacterial
SAOUHSC_01363	SAOUHSC_01363	ImpB/MucB/SamB family protein	DNA Metabolism	DNA repair	DNA repair, bacterial
SAOUHSC_01975	SAOUHSC_01975	DNA repair exonuclease family protein	DNA Metabolism	DNA repair	DNA repair, bacterial
SAOUHSC_02334	SAOUHSC_02334	bacteriophage L54a, single-stranded DNA binding protein	DNA Metabolism	DNA repair	DNA repair, bacterial
SAOUHSC_01342	SbcC	exonuclease SbcC	DNA Metabolism	DNA repair	DNA repair, bacterial
SAOUHSC_01341	SbcD	exonuclease SbcD	DNA Metabolism	DNA repair	DNA repair, bacterial
SAOUHSC_00349	Ssb	bacteriophage L54a, single-stranded DNA binding protein	DNA Metabolism	DNA repair	DNA repair, bacterial
SAOUHSC_01620	XseA	exodeoxyribonuclease VII, large subunit	DNA Metabolism	DNA repair	DNA repair, bacterial
SAOUHSC_01619	XseB	exodeoxyribonuclease VII, small subunit	DNA Metabolism	DNA repair	DNA repair, bacterial
SAOUHSC_01472	DinG	DnaQ family exonuclease/DinG family helicase, putative	DNA Metabolism	DNA repair	DNA repair, bacterial DinG and relatives
SAOUHSC_01273	MutL	DNA mismatch repair protein HexB, putative	DNA Metabolism	DNA repair	DNA repair, bacterial MutL-MutS system
SAOUHSC_01272	MutS	DNA mismatch repair protein MutS	DNA Metabolism	DNA repair	DNA repair, bacterial MutL-MutS system
SAOUHSC_01099	MutS2	DNA mismatch repair MutS2 family protein	DNA Metabolism	DNA repair	DNA repair, bacterial MutL-MutS system
SAOUHSC_02276	SAOUHSC_02276	MutS domain V protein	DNA Metabolism	DNA repair	DNA repair, bacterial MutL-MutS system
SAOUHSC_00699	PhrB	deoxyribodipyrimidine photolyase, putative	DNA Metabolism	DNA repair	DNA repair, bacterial photolyase
SAOUHSC_01723	YrrC	RecD/TraA family helicase	DNA Metabolism	DNA repair	DNA repair, bacterial RecBCD pathway
SAOUHSC_01262	RecA	recombination protein RecA, putative	DNA Metabolism	DNA repair	DNA repair, bacterial RecFOR pathway
SAOUHSC_00004	RecF	DNA replication and repair protein, putative	DNA Metabolism	DNA repair	DNA repair, bacterial RecFOR pathway
SAOUHSC_01744	RecJ	single-stranded-DNA-specific exonuclease RecJ	DNA Metabolism	DNA repair	DNA repair, bacterial RecFOR pathway
SAOUHSC_01667	RecO	DNA repair protein RecO	DNA Metabolism	DNA repair	DNA repair, bacterial RecFOR pathway
SAOUHSC_00730	RecQ	ATP-dependent DNA helicase RecQ	DNA Metabolism	DNA repair	DNA repair, bacterial RecFOR pathway
SAOUHSC_01502	RecQ2	ATP-dependent DNA helicase RecQ, putative	DNA Metabolism	DNA repair	DNA repair, bacterial RecFOR pathway
SAOUHSC_00445	RecR	recombination protein RecR	DNA Metabolism	DNA repair	DNA repair, bacterial RecFOR pathway
SAOUHSC_02334	SAOUHSC_02334	bacteriophage L54a, single-stranded DNA binding protein	DNA Metabolism	DNA repair	DNA repair, bacterial RecFOR pathway
SAOUHSC_00349	Ssb	bacteriophage L54a, single-stranded DNA binding protein	DNA Metabolism	DNA repair	DNA repair, bacterial RecFOR pathway
SAOUHSC_00444	YaaK	transcriptional regulatory protein	DNA Metabolism	DNA repair	DNA repair, bacterial RecFOR pathway
SAOUHSC_01333	LexA	LexA repressor	DNA Metabolism	DNA repair	DNA repair, bacterial UmuCD system
SAOUHSC_01262	RecA	recombination protein RecA, putative	DNA Metabolism	DNA repair	DNA repair, bacterial UmuCD system
SAOUHSC_02334	SAOUHSC_02334	bacteriophage L54a, single-stranded DNA binding protein	DNA Metabolism	DNA repair	DNA repair, bacterial UmuCD system
SAOUHSC_00349	Ssb	bacteriophage L54a, single-stranded DNA binding protein	DNA Metabolism	DNA repair	DNA repair, bacterial UmuCD system
SAOUHSC_02123	PcrA	ATP-dependent DNA helicase PcrA	DNA Metabolism	DNA repair	DNA repair, bacterial UvrD and related helicases
SAOUHSC_00780	UvrA	excinuclease ABC, A subunit	DNA Metabolism	DNA repair	DNA repair, UvrABC system
SAOUHSC_00776	UvrB1	excinuclease ABC, B subunit	DNA Metabolism	DNA repair	DNA repair, UvrABC system
SAOUHSC_00779	UvrB2	excinuclease ABC subunit B, putative	DNA Metabolism	DNA repair	DNA repair, UvrABC system
SAOUHSC_01102	UvrC	excinuclease ABC, C subunit	DNA Metabolism	DNA repair	DNA repair, UvrABC system
SAOUHSC_00564	Ung	uracil-DNA glycosylase	DNA Metabolism	DNA repair	Uracil-DNA glycosylase
SAOUHSC_00006	GyrA	DNA gyrase, A subunit	DNA Metabolism	DNA replication	DNA topoisomerases, Type II, ATP-dependent
SAOUHSC_00005	GyrB	DNA gyrase, B subunit	DNA Metabolism	DNA replication	DNA topoisomerases, Type II, ATP-dependent
SAOUHSC_01352	ParC	DNA topoisomerase IV, A subunit	DNA Metabolism	DNA replication	DNA topoisomerases, Type II, ATP-dependent
SAOUHSC_01351	ParE	DNA topoisomerase IV, B subunit	DNA Metabolism	DNA replication	DNA topoisomerases, Type II, ATP-dependent
SAOUHSC_00001	DnaA	chromosomal replication initiator protein DnaA	DNA Metabolism	DNA replication	DNA-replication
SAOUHSC_00018	DnaC	replicative DNA helicase	DNA Metabolism	DNA replication	DNA-replication
SAOUHSC_01811	DnaE	DNA polymerase III, alpha subunit superfamily	DNA Metabolism	DNA replication	DNA-replication
SAOUHSC_01663	DnaG	DNA primase, putative	DNA Metabolism	DNA replication	DNA-replication
SAOUHSC_01791	DnaI	primosomal protein DnaI	DNA Metabolism	DNA replication	DNA-replication
SAOUHSC_00002	DnaN	DNA polymerase III, beta subunit	DNA Metabolism	DNA replication	DNA-replication
SAOUHSC_00442	DnaX	DNA polymerase III, gamma and tau subunits, putative	DNA Metabolism	DNA replication	DNA-replication
SAOUHSC_01690	HolA	DNA polymerase III subunit delta	DNA Metabolism	DNA replication	DNA-replication
SAOUHSC_00454	HolB	DNA polymerase III, delta prime subunit, putative	DNA Metabolism	DNA replication	DNA-replication
SAOUHSC_00477	Mfd	transcription-repair coupling factor	DNA Metabolism	DNA replication	DNA-replication
SAOUHSC_01797	PolA	DNA polymerase I	DNA Metabolism	DNA replication	DNA-replication
SAOUHSC_01241	PolC	DNA polymerase III, alpha subunit, Gram-positive type	DNA Metabolism	DNA replication	DNA-replication
SAOUHSC_01179	PriA	primosomal protein N	DNA Metabolism	DNA replication	DNA-replication
SAOUHSC_01262	RecA	recombination protein RecA, putative	DNA Metabolism	DNA replication	DNA-replication
SAOUHSC_01194	RecG	ATP-dependent DNA helicase RecG	DNA Metabolism	DNA replication	DNA-replication
SAOUHSC_01744	RecJ	single-stranded-DNA-specific exonuclease RecJ	DNA Metabolism	DNA replication	DNA-replication
SAOUHSC_01615	RecN	DNA repair protein RecN	DNA Metabolism	DNA replication	DNA-replication
SAOUHSC_00730	RecQ	ATP-dependent DNA helicase RecQ	DNA Metabolism	DNA replication	DNA-replication
SAOUHSC_00445	RecR	recombination protein RecR	DNA Metabolism	DNA replication	DNA-replication
SAOUHSC_01751	RuvA	Holliday junction DNA helicase RuvA	DNA Metabolism	DNA replication	DNA-replication
SAOUHSC_01750	RuvB	Holliday junction DNA helicase RuvB	DNA Metabolism	DNA replication	DNA-replication
SAOUHSC_01454	SAOUHSC_01454	5'-3' exonuclease	DNA Metabolism	DNA replication	DNA-replication
SAOUHSC_01563	SAOUHSC_01563	phage encoded DNA polymerase I	DNA Metabolism	DNA replication	DNA-replication
SAOUHSC_02216	SAOUHSC_02216	phage DnaC-like protein	DNA Metabolism	DNA replication	DNA-replication
SAOUHSC_00442	DnaX	DNA polymerase III, gamma and tau subunits, putative	DNA Metabolism	DNA uptake, competence	DNA processing cluster
SAOUHSC_00445	RecR	recombination protein RecR	DNA Metabolism	DNA uptake, competence	DNA processing cluster
SAOUHSC_02517	TopB	DNA topoisomerase III, putative	DNA Metabolism	DNA uptake, competence	DNA processing cluster
SAOUHSC_00444	YaaK	transcriptional regulatory protein	DNA Metabolism	DNA uptake, competence	DNA processing cluster
SAOUHSC_01693	ComEA	ComE operon protein 1	DNA Metabolism	DNA uptake, competence	Gram Positive Competence
SAOUHSC_01691	ComEC	DNA internalization-related competence protein ComEC/Rec2	DNA Metabolism	DNA uptake, competence	Gram Positive Competence
SAOUHSC_00935	MecA	adaptor protein	DNA Metabolism	DNA uptake, competence	Gram Positive Competence
SAOUHSC_00765	SAOUHSC_00765	comf operon protein 1	DNA Metabolism	DNA uptake, competence	Gram Positive Competence
SAOUHSC_00766	SAOUHSC_00766	comF operon protein 3	DNA Metabolism	DNA uptake, competence	Gram Positive Competence
SAOUHSC_00936	SAOUHSC_00936	competence protein	DNA Metabolism	DNA uptake, competence	Gram Positive Competence
SAOUHSC_01641	SAOUHSC_01641	competence protein ComGB	DNA Metabolism	DNA uptake, competence	Gram Positive Competence
SAOUHSC_01643	SAOUHSC_01643	competence protein comGA	DNA Metabolism	DNA uptake, competence	Gram Positive Competence
SAOUHSC_01764	SAOUHSC_01764	type III leader peptidase family protein	DNA Metabolism	DNA uptake, competence	Gram Positive Competence
SAOUHSC_01693	ComEA	ComE operon protein 1	DNA Metabolism	DNA uptake, competence	Late competence
SAOUHSC_01692	ComEB	deaminase	DNA Metabolism	DNA uptake, competence	Late competence
SAOUHSC_01691	ComEC	DNA internalization-related competence protein ComEC/Rec2	DNA Metabolism	DNA uptake, competence	Late competence
SAOUHSC_01640	ComGC	exogenous DNA-binding protein comGC	DNA Metabolism	DNA uptake, competence	Late competence
SAOUHSC_00765	SAOUHSC_00765	comf operon protein 1	DNA Metabolism	DNA uptake, competence	Late competence
SAOUHSC_00766	SAOUHSC_00766	comF operon protein 3	DNA Metabolism	DNA uptake, competence	Late competence
SAOUHSC_01637	SAOUHSC_01637	ComYC protein	DNA Metabolism	DNA uptake, competence	Late competence
SAOUHSC_01638	SAOUHSC_01638	hypothetical protein SAOUHSC_01638	DNA Metabolism	DNA uptake, competence	Late competence
SAOUHSC_01639	SAOUHSC_01639	competence protein	DNA Metabolism	DNA uptake, competence	Late competence
SAOUHSC_01641	SAOUHSC_01641	competence protein ComGB	DNA Metabolism	DNA uptake, competence	Late competence
SAOUHSC_01643	SAOUHSC_01643	competence protein comGA	DNA Metabolism	DNA uptake, competence	Late competence
SAOUHSC_01764	SAOUHSC_01764	type III leader peptidase family protein	DNA Metabolism	DNA uptake, competence	Late competence
SAOUHSC_00477	Mfd	transcription-repair coupling factor	Dormancy and Sporulation	Dormancy and Sporulation - no subcategory	Sporulation Cluster
SAOUHSC_00479	SAOUHSC_00479	polysaccharide biosynthesis protein	Dormancy and Sporulation	Dormancy and Sporulation - no subcategory	Sporulation Cluster
SAOUHSC_00482	SAOUHSC_00482	cell-division protein divIC	Dormancy and Sporulation	Dormancy and Sporulation - no subcategory	Sporulation Cluster
SAOUHSC_00480	YabN	tetrapyrrole methylase family protein	Dormancy and Sporulation	Dormancy and Sporulation - no subcategory	Sporulation Cluster
SAOUHSC_00481	YabO	S4 domain-containing protein	Dormancy and Sporulation	Dormancy and Sporulation - no subcategory	Sporulation Cluster
SAOUHSC_00483	YabR	S1 RNA binding domain protein	Dormancy and Sporulation	Dormancy and Sporulation - no subcategory	Sporulation Cluster
SAOUHSC_00475	Pth	peptidyl-tRNA hydrolase	Dormancy and Sporulation	Dormancy and Sporulation - no subcategory	Sporulation-associated proteins with broader functions
SAOUHSC_00515	SAOUHSC_00515	RNA polymerase sigma factor sigW	Dormancy and Sporulation	Dormancy and Sporulation - no subcategory	Sporulation-associated proteins with broader functions
SAOUHSC_00469	SpoVG	regulatory protein SpoVG	Dormancy and Sporulation	Dormancy and Sporulation - no subcategory	Sporulation-associated proteins with broader functions
SAOUHSC_01894	ArsC	arsenate reductase	Respiration	Electron accepting reactions	Anaerobic respiratory reductases
SAOUHSC_00835	YusI	arsenate reductase	Respiration	Electron accepting reactions	Anaerobic respiratory reductases
SAOUHSC_02873	CopA	cation-transporting ATPase, E1-E2 family, putative	Respiration	Electron accepting reactions	Terminal cytochrome C oxidases
SAOUHSC_01002	QoxA	quinol oxidase AA3, subunit II, putative	Respiration	Electron accepting reactions	Terminal cytochrome C oxidases
SAOUHSC_01001	QoxB	quinol oxidase, subunit I	Respiration	Electron accepting reactions	Terminal cytochrome C oxidases
SAOUHSC_01000	QoxC	cytochrome c oxidase subunit III, putative	Respiration	Electron accepting reactions	Terminal cytochrome C oxidases
SAOUHSC_00999	QoxD	quinol oxidase, subunit IV, putative	Respiration	Electron accepting reactions	Terminal cytochrome C oxidases
SAOUHSC_01031	CydA	cytochrome d ubiquinol oxidase, subunit I, putative	Respiration	Electron accepting reactions	Terminal cytochrome d ubiquinol oxidases
SAOUHSC_01032	CydB	cytochrome d ubiquinol oxidase, subunit II, putative	Respiration	Electron accepting reactions	Terminal cytochrome d ubiquinol oxidases
SAOUHSC_00692	SAOUHSC_00692	ABC transporter ATP-binding protein	Respiration	Electron accepting reactions	Terminal cytochrome d ubiquinol oxidases
SAOUHSC_00693	SAOUHSC_00693	ABC transporter ATP-binding protein	Respiration	Electron accepting reactions	Terminal cytochrome d ubiquinol oxidases
SAOUHSC_02719	SAOUHSC_02719	ABC transporter ATP-binding/permease	Respiration	Electron accepting reactions	Terminal cytochrome d ubiquinol oxidases
SAOUHSC_01031	CydA	cytochrome d ubiquinol oxidase, subunit I, putative	Respiration	Electron accepting reactions	Terminal cytochrome oxidases
SAOUHSC_01032	CydB	cytochrome d ubiquinol oxidase, subunit II, putative	Respiration	Electron accepting reactions	Terminal cytochrome oxidases
SAOUHSC_00692	SAOUHSC_00692	ABC transporter ATP-binding protein	Respiration	Electron accepting reactions	Terminal cytochrome oxidases
SAOUHSC_00693	SAOUHSC_00693	ABC transporter ATP-binding protein	Respiration	Electron accepting reactions	Terminal cytochrome oxidases
SAOUHSC_02719	SAOUHSC_02719	ABC transporter ATP-binding/permease	Respiration	Electron accepting reactions	Terminal cytochrome oxidases
SAOUHSC_01278	GlpD	aerobic glycerol-3-phosphate dehydrogenase	Respiration	Electron donating reactions	Respiratory dehydrogenases 1
SAOUHSC_01884	SAOUHSC_01884	proline dehydrogenase	Respiration	Electron donating reactions	Respiratory dehydrogenases 1
SAOUHSC_00878	YumB	NADH dehydrogenase	Respiration	Electron donating reactions	Respiratory dehydrogenases 1
SAOUHSC_00875	YutJ	pyridine nucleotide-disulphide oxidoreductase	Respiration	Electron donating reactions	Respiratory dehydrogenases 1
SAOUHSC_01104	SdhA	succinate dehydrogenase, flavoprotein chain TC0881, putative	Respiration	Electron donating reactions	Succinate dehydrogenase
SAOUHSC_01105	SdhB	iron-sulphur subunit of succinate dehydrogenase, putative	Respiration	Electron donating reactions	Succinate dehydrogenase
SAOUHSC_01103	SdhC	succinate dehydrogenase cytochrome b-558 subunit, putative	Respiration	Electron donating reactions	Succinate dehydrogenase
SAOUHSC_01808	AccA	acetyl-CoA carboxylase, carboxyl transferase, alpha subunit	Fatty Acids, Lipids, and Isoprenoids	Fatty acids	Fatty Acid Biosynthesis FASII
SAOUHSC_01624	AccB	acetyl-CoA carboxylase, biotin carboxyl carrier protein	Fatty Acids, Lipids, and Isoprenoids	Fatty acids	Fatty Acid Biosynthesis FASII
SAOUHSC_01623	AccC	acetyl-CoA carboxylase, biotin carboxylase	Fatty Acids, Lipids, and Isoprenoids	Fatty acids	Fatty Acid Biosynthesis FASII
SAOUHSC_01809	AccD	acetyl-CoA carboxylase, carboxyl transferase, beta subunit	Fatty Acids, Lipids, and Isoprenoids	Fatty acids	Fatty Acid Biosynthesis FASII
SAOUHSC_02306	AcpS	holo-(acyl-carrier-protein) synthase	Fatty Acids, Lipids, and Isoprenoids	Fatty acids	Fatty Acid Biosynthesis FASII
SAOUHSC_01198	FabD	malonyl CoA-acyl carrier protein transacylase	Fatty Acids, Lipids, and Isoprenoids	Fatty acids	Fatty Acid Biosynthesis FASII
SAOUHSC_00921	FabF	3-oxoacyl- synthase, putative	Fatty Acids, Lipids, and Isoprenoids	Fatty acids	Fatty Acid Biosynthesis FASII
SAOUHSC_01199	FabG1	3-oxoacyl-(acyl-carrier-protein) reductase, putative	Fatty Acids, Lipids, and Isoprenoids	Fatty acids	Fatty Acid Biosynthesis FASII
SAOUHSC_01257	FabG2	acetoacetyl-CoA reductase	Fatty Acids, Lipids, and Isoprenoids	Fatty acids	Fatty Acid Biosynthesis FASII
SAOUHSC_00920	FabH	3-oxoacyl-(acyl carrier protein) synthase III	Fatty Acids, Lipids, and Isoprenoids	Fatty acids	Fatty Acid Biosynthesis FASII
SAOUHSC_00947	FabI	enoyl-(acyl-carrier-protein) reductase	Fatty Acids, Lipids, and Isoprenoids	Fatty acids	Fatty Acid Biosynthesis FASII
SAOUHSC_02336	FabZ	beta-hydroxyacyl-ACP dehydratase, putative	Fatty Acids, Lipids, and Isoprenoids	Fatty acids	Fatty Acid Biosynthesis FASII
SAOUHSC_01201	HmrB	acyl carrier protein	Fatty Acids, Lipids, and Isoprenoids	Fatty acids	Fatty Acid Biosynthesis FASII
SAOUHSC_00145	SAOUHSC_00145	4'-phosphopantetheinyl transferase superfamily protein	Fatty Acids, Lipids, and Isoprenoids	Fatty acids	Fatty Acid Biosynthesis FASII
SAOUHSC_02898	SAOUHSC_02898	short chain dehydrogenase	Fatty Acids, Lipids, and Isoprenoids	Fatty acids	Fatty Acid Biosynthesis FASII
SAOUHSC_00855	YrpB	2-nitropropane dioxygenase family oxidoreductase	Fatty Acids, Lipids, and Isoprenoids	Fatty acids	Fatty Acid Biosynthesis FASII
SAOUHSC_00336	MmgA	acetyl-CoA acetyltransferase, putative	Fatty Acids, Lipids, and Isoprenoids	Fatty Acids, Lipids, and Isoprenoids - no subcategory	Polyhydroxybutyrate metabolism
SAOUHSC_00196	SAOUHSC_00196	3-hydroxyacyl-CoA dehydrogenase protein	Fatty Acids, Lipids, and Isoprenoids	Fatty Acids, Lipids, and Isoprenoids - no subcategory	Polyhydroxybutyrate metabolism
SAOUHSC_02625	SAOUHSC_02625	hypothetical protein SAOUHSC_02625	Fatty Acids, Lipids, and Isoprenoids	Fatty Acids, Lipids, and Isoprenoids - no subcategory	Polyhydroxybutyrate metabolism
SAOUHSC_00558	VraB	acetyl-CoA acetyltransferase, putative	Fatty Acids, Lipids, and Isoprenoids	Fatty Acids, Lipids, and Isoprenoids - no subcategory	Polyhydroxybutyrate metabolism
SAOUHSC_00195	YusK	acetyl-CoA acetyltransferase, putative	Fatty Acids, Lipids, and Isoprenoids	Fatty Acids, Lipids, and Isoprenoids - no subcategory	Polyhydroxybutyrate metabolism
SAOUHSC_02467	BudA1	alpha-acetolactate decarboxylase	Carbohydrates	Fermentation	Acetoin, butanediol metabolism
SAOUHSC_02921	BudA2	alpha-acetolactate decarboxylase	Carbohydrates	Fermentation	Acetoin, butanediol metabolism
SAOUHSC_02468	BudB	acetolactate synthase, putative	Carbohydrates	Fermentation	Acetoin, butanediol metabolism
SAOUHSC_00086	ButA	3-ketoacyl-acyl carrier protein reductase, putative	Carbohydrates	Fermentation	Acetoin, butanediol metabolism
SAOUHSC_02282	IlvB	acetolactate synthase, large subunit, biosynthetic type	Carbohydrates	Fermentation	Acetoin, butanediol metabolism
SAOUHSC_02283	SAOUHSC_02283	acetolactate synthase 1 regulatory subunit	Carbohydrates	Fermentation	Acetoin, butanediol metabolism
SAOUHSC_00336	MmgA	acetyl-CoA acetyltransferase, putative	Carbohydrates	Fermentation	Acetyl-CoA fermentation to Butyrate
SAOUHSC_00196	SAOUHSC_00196	3-hydroxyacyl-CoA dehydrogenase protein	Carbohydrates	Fermentation	Acetyl-CoA fermentation to Butyrate
SAOUHSC_02625	SAOUHSC_02625	hypothetical protein SAOUHSC_02625	Carbohydrates	Fermentation	Acetyl-CoA fermentation to Butyrate
SAOUHSC_00558	VraB	acetyl-CoA acetyltransferase, putative	Carbohydrates	Fermentation	Acetyl-CoA fermentation to Butyrate
SAOUHSC_00336	MmgA	acetyl-CoA acetyltransferase, putative	Carbohydrates	Fermentation	Butanol Biosynthesis
SAOUHSC_00187	PflB	formate acetyltransferase	Carbohydrates	Fermentation	Butanol Biosynthesis
SAOUHSC_00196	SAOUHSC_00196	3-hydroxyacyl-CoA dehydrogenase protein	Carbohydrates	Fermentation	Butanol Biosynthesis
SAOUHSC_00558	VraB	acetyl-CoA acetyltransferase, putative	Carbohydrates	Fermentation	Butanol Biosynthesis
SAOUHSC_01820	AckA	acetate kinase	Carbohydrates	Fermentation	Fermentations Lactate
SAOUHSC_00608	Adh1	alcohol dehydrogenase I, putative	Carbohydrates	Fermentation	Fermentations Lactate
SAOUHSC_00113	AdhE	alcohol dehydrogenase, iron-containing, putative	Carbohydrates	Fermentation	Fermentations Lactate
SAOUHSC_02830	Ddh	D-lactate dehydrogenase, putative	Carbohydrates	Fermentation	Fermentations Lactate
SAOUHSC_00574	EutD	phosphate acetyltransferase	Carbohydrates	Fermentation	Fermentations Lactate
SAOUHSC_00206	LctE	L-lactate dehydrogenase	Carbohydrates	Fermentation	Fermentations Lactate
SAOUHSC_02922	Ldh2	L-lactate dehydrogenase	Carbohydrates	Fermentation	Fermentations Lactate
SAOUHSC_02652	YhfP	zinc-binding dehydrogenase	Carbohydrates	Fermentation	Fermentations Lactate
SAOUHSC_01599	Zwf	glucose-6-phosphate 1-dehydrogenase	Carbohydrates	Fermentation	Fermentations Lactate
SAOUHSC_01820	AckA	acetate kinase	Carbohydrates	Fermentation	Fermentations Mixed acid
SAOUHSC_00608	Adh1	alcohol dehydrogenase I, putative	Carbohydrates	Fermentation	Fermentations Mixed acid
SAOUHSC_00113	AdhE	alcohol dehydrogenase, iron-containing, putative	Carbohydrates	Fermentation	Fermentations Mixed acid
SAOUHSC_02830	Ddh	D-lactate dehydrogenase, putative	Carbohydrates	Fermentation	Fermentations Mixed acid
SAOUHSC_00574	EutD	phosphate acetyltransferase	Carbohydrates	Fermentation	Fermentations Mixed acid
SAOUHSC_00206	LctE	L-lactate dehydrogenase	Carbohydrates	Fermentation	Fermentations Mixed acid
SAOUHSC_02922	Ldh2	L-lactate dehydrogenase	Carbohydrates	Fermentation	Fermentations Mixed acid
SAOUHSC_00188	PflA	pyruvate formate-lyase 1 activating enzyme, putative	Carbohydrates	Fermentation	Fermentations Mixed acid
SAOUHSC_00187	PflB	formate acetyltransferase	Carbohydrates	Fermentation	Fermentations Mixed acid
SAOUHSC_01806	PykA	pyruvate kinase	Carbohydrates	Fermentation	Fermentations Mixed acid
SAOUHSC_02652	YhfP	zinc-binding dehydrogenase	Carbohydrates	Fermentation	Fermentations Mixed acid
SAOUHSC_02482	CbiO	ABC transporter, ATP-binding protein, putative	Cofactors, Vitamins, Prosthetic Groups, Pigments	Folate and pterines	Folate Biosynthesis
SAOUHSC_01434	DfrA	dihydrofolate reductase	Cofactors, Vitamins, Prosthetic Groups, Pigments	Folate and pterines	Folate Biosynthesis
SAOUHSC_02483	EcfA2	ABC transporter, ATP-binding protein, putative	Cofactors, Vitamins, Prosthetic Groups, Pigments	Folate and pterines	Folate Biosynthesis
SAOUHSC_02481	EcfT	cobalt transport protein, putative	Cofactors, Vitamins, Prosthetic Groups, Pigments	Folate and pterines	Folate Biosynthesis
SAOUHSC_01845	Fhs	formate-tetrahydrofolate ligase, putative	Cofactors, Vitamins, Prosthetic Groups, Pigments	Folate and pterines	Folate Biosynthesis
SAOUHSC_01183	Fmt	methionyl-tRNA formyltransferase	Cofactors, Vitamins, Prosthetic Groups, Pigments	Folate and pterines	Folate Biosynthesis
SAOUHSC_00490	FolB	dihydroneopterin aldolase	Cofactors, Vitamins, Prosthetic Groups, Pigments	Folate and pterines	Folate Biosynthesis
SAOUHSC_01766	FolC	folylpolyglutamate synthase/dihydrofolate synthase, putative	Cofactors, Vitamins, Prosthetic Groups, Pigments	Folate and pterines	Folate Biosynthesis
SAOUHSC_01007	FolD	FolD bifunctional protein, putative	Cofactors, Vitamins, Prosthetic Groups, Pigments	Folate and pterines	Folate Biosynthesis
SAOUHSC_00491	FolK	2-amino-4-hydroxy-6-hydroxymethyldihydropteridine pyrophosphokinase	Cofactors, Vitamins, Prosthetic Groups, Pigments	Folate and pterines	Folate Biosynthesis
SAOUHSC_00489	FolP	dihydropteroate synthase	Cofactors, Vitamins, Prosthetic Groups, Pigments	Folate and pterines	Folate Biosynthesis
SAOUHSC_02354	GlyA	serine hydroxymethyltransferase, putative	Cofactors, Vitamins, Prosthetic Groups, Pigments	Folate and pterines	Folate Biosynthesis
SAOUHSC_00722	PabA	para-aminobenzoate synthase, glutamine amidotransferase, component II, putative	Cofactors, Vitamins, Prosthetic Groups, Pigments	Folate and pterines	Folate Biosynthesis
SAOUHSC_00724	PabC	chorismate binding enzyme, putative	Cofactors, Vitamins, Prosthetic Groups, Pigments	Folate and pterines	Folate Biosynthesis
SAOUHSC_00723	SAOUHSC_00723	chorismate-binding domain-containing protein	Cofactors, Vitamins, Prosthetic Groups, Pigments	Folate and pterines	Folate Biosynthesis
SAOUHSC_01650	SAOUHSC_01650	5-formyltetrahydrofolate cyclo-ligase	Cofactors, Vitamins, Prosthetic Groups, Pigments	Folate and pterines	Folate Biosynthesis
SAOUHSC_02360	Tdk	thymidine kinase, putative	Cofactors, Vitamins, Prosthetic Groups, Pigments	Folate and pterines	Folate Biosynthesis
SAOUHSC_01435	ThyA	thymidylate synthase, putative	Cofactors, Vitamins, Prosthetic Groups, Pigments	Folate and pterines	Folate Biosynthesis
SAOUHSC_00549	YciA	GTP cyclohydrolase	Cofactors, Vitamins, Prosthetic Groups, Pigments	Folate and pterines	Folate Biosynthesis
SAOUHSC_00729	YfmR	ABC transporter, ATP-binding protein	Cofactors, Vitamins, Prosthetic Groups, Pigments	Folate and pterines	Folate Biosynthesis
SAOUHSC_02536	MoaA	molybdopterin cofactor biosynthesis protein A, putative	Cofactors, Vitamins, Prosthetic Groups, Pigments	Folate and pterines	Molybdenum cofactor biosynthesis
SAOUHSC_02544	MoaB	molybdopterin precursor biosynthesis moaB, putative	Cofactors, Vitamins, Prosthetic Groups, Pigments	Folate and pterines	Molybdenum cofactor biosynthesis
SAOUHSC_02543	MoaC	molybdenum cofactor biosynthesis protein C	Cofactors, Vitamins, Prosthetic Groups, Pigments	Folate and pterines	Molybdenum cofactor biosynthesis
SAOUHSC_02538	MoaD	molybdopterin converting factor, subunit 1	Cofactors, Vitamins, Prosthetic Groups, Pigments	Folate and pterines	Molybdenum cofactor biosynthesis
SAOUHSC_02540	MoaE	molybdopterin converting factor moa, putative	Cofactors, Vitamins, Prosthetic Groups, Pigments	Folate and pterines	Molybdenum cofactor biosynthesis
SAOUHSC_02537	MobA	molybdopterin-guanine dinucleotide biosynthesis mobA, putative	Cofactors, Vitamins, Prosthetic Groups, Pigments	Folate and pterines	Molybdenum cofactor biosynthesis
SAOUHSC_02541	MobB	molybdopterin-guanine dinucleotide biosynthesis protein MobB	Cofactors, Vitamins, Prosthetic Groups, Pigments	Folate and pterines	Molybdenum cofactor biosynthesis
SAOUHSC_02549	ModA	molybdenum ABC transporter, periplasmic molybdate-binding protein	Cofactors, Vitamins, Prosthetic Groups, Pigments	Folate and pterines	Molybdenum cofactor biosynthesis
SAOUHSC_02547	ModB	molybdenum ABC transporter, permease protein, putative	Cofactors, Vitamins, Prosthetic Groups, Pigments	Folate and pterines	Molybdenum cofactor biosynthesis
SAOUHSC_02546	ModC	molybdenum transport ATP-binding protein ModC, putative	Cofactors, Vitamins, Prosthetic Groups, Pigments	Folate and pterines	Molybdenum cofactor biosynthesis
SAOUHSC_02542	MoeA	molybdopterin biosynthesis protein moeA, putative	Cofactors, Vitamins, Prosthetic Groups, Pigments	Folate and pterines	Molybdenum cofactor biosynthesis
SAOUHSC_02545	MoeB	molybdopterin biosynthesis MoeB protein	Cofactors, Vitamins, Prosthetic Groups, Pigments	Folate and pterines	Molybdenum cofactor biosynthesis
SAOUHSC_01887	RibA	riboflavin biosynthesis protein, putative	Cofactors, Vitamins, Prosthetic Groups, Pigments	Folate and pterines	Molybdenum cofactor biosynthesis
SAOUHSC_02697	SAOUHSC_02697	amino acid ABC transporter, ATP-binding protein, putative	Cofactors, Vitamins, Prosthetic Groups, Pigments	Folate and pterines	Molybdenum cofactor biosynthesis
SAOUHSC_00895	GluD	glutamate dehydrogenase, NAD-specific, putative	Amino Acids and Derivatives	Glutamine, glutamate, aspartate, asparagine; ammonia assimilation	Glutamate dehydrogenases
SAOUHSC_01287	GlnA	glutamine synthetase, type I	Amino Acids and Derivatives	Glutamine, glutamate, aspartate, asparagine; ammonia assimilation	Glutamine synthetases
SAOUHSC_01497	AnsA	L-asparaginase, putative	Amino Acids and Derivatives	Glutamine, glutamate, aspartate, asparagine; ammonia assimilation	Glutamine, Glutamate, Aspartate and Asparagine Biosynthesis
SAOUHSC_01287	GlnA	glutamine synthetase, type I	Amino Acids and Derivatives	Glutamine, glutamate, aspartate, asparagine; ammonia assimilation	Glutamine, Glutamate, Aspartate and Asparagine Biosynthesis
SAOUHSC_00435	GltB	glutamate synthase, large subunit, putative	Amino Acids and Derivatives	Glutamine, glutamate, aspartate, asparagine; ammonia assimilation	Glutamine, Glutamate, Aspartate and Asparagine Biosynthesis
SAOUHSC_02760	GltB2	glutamate synthase alpha subunit, putative	Amino Acids and Derivatives	Glutamine, glutamate, aspartate, asparagine; ammonia assimilation	Glutamine, Glutamate, Aspartate and Asparagine Biosynthesis
SAOUHSC_00436	GltD	NADH-glutamate synthase small subunit, putative	Amino Acids and Derivatives	Glutamine, glutamate, aspartate, asparagine; ammonia assimilation	Glutamine, Glutamate, Aspartate and Asparagine Biosynthesis
SAOUHSC_00895	GluD	glutamate dehydrogenase, NAD-specific, putative	Amino Acids and Derivatives	Glutamine, glutamate, aspartate, asparagine; ammonia assimilation	Glutamine, Glutamate, Aspartate and Asparagine Biosynthesis
SAOUHSC_01106	MurI	glutamate racemase	Amino Acids and Derivatives	Glutamine, glutamate, aspartate, asparagine; ammonia assimilation	Glutamine, Glutamate, Aspartate and Asparagine Biosynthesis
SAOUHSC_00064	NorG	GntR family transcriptional regulator	Amino Acids and Derivatives	Glutamine, glutamate, aspartate, asparagine; ammonia assimilation	Glutamine, Glutamate, Aspartate and Asparagine Biosynthesis
SAOUHSC_02158	SAOUHSC_02158	aminotransferase, class I/II	Amino Acids and Derivatives	Glutamine, glutamate, aspartate, asparagine; ammonia assimilation	Glutamine, Glutamate, Aspartate and Asparagine Biosynthesis
SAOUHSC_00869	DltA	D-alanine-activating enzyme	Cell Wall and Capsule	Gram-Positive cell wall components	D-Alanyl Lipoteichoic Acid Biosynthesis
SAOUHSC_00870	DltB	dltB protein, putative	Cell Wall and Capsule	Gram-Positive cell wall components	D-Alanyl Lipoteichoic Acid Biosynthesis
SAOUHSC_00871	DltC	D-alanyl carrier protein	Cell Wall and Capsule	Gram-Positive cell wall components	D-Alanyl Lipoteichoic Acid Biosynthesis
SAOUHSC_00872	DltD	extramembranal protein	Cell Wall and Capsule	Gram-Positive cell wall components	D-Alanyl Lipoteichoic Acid Biosynthesis
SAOUHSC_00728	LtaSA	sulfatase family protein	Cell Wall and Capsule	Gram-Positive cell wall components	Polyglycerolphosphate lipoteichoic acid biosynthesis
SAOUHSC_01081	IsdA	iron transport associated domain-containing protein	Cell Wall and Capsule	Gram-Positive cell wall components	Sortase
SAOUHSC_02834	SrtA	sortase, putative	Cell Wall and Capsule	Gram-Positive cell wall components	Sortase
SAOUHSC_01088	SrtB	sortase B	Cell Wall and Capsule	Gram-Positive cell wall components	Sortase
SAOUHSC_00869	DltA	D-alanine-activating enzyme	Cell Wall and Capsule	Gram-Positive cell wall components	Teichoic and lipoteichoic acids biosynthesis
SAOUHSC_00870	DltB	dltB protein, putative	Cell Wall and Capsule	Gram-Positive cell wall components	Teichoic and lipoteichoic acids biosynthesis
SAOUHSC_00871	DltC	D-alanyl carrier protein	Cell Wall and Capsule	Gram-Positive cell wall components	Teichoic and lipoteichoic acids biosynthesis
SAOUHSC_00872	DltD	extramembranal protein	Cell Wall and Capsule	Gram-Positive cell wall components	Teichoic and lipoteichoic acids biosynthesis
SAOUHSC_00220	IspD1	2-C-methyl-D-erythritol 4-phosphate cytidylyltransferase	Cell Wall and Capsule	Gram-Positive cell wall components	Teichoic and lipoteichoic acids biosynthesis
SAOUHSC_00225	IspD2	2-C-methyl-D-erythritol 4-phosphate cytidylyltransferase	Cell Wall and Capsule	Gram-Positive cell wall components	Teichoic and lipoteichoic acids biosynthesis
SAOUHSC_00762	Llm	glycosyl transferase, group 4 family protein	Cell Wall and Capsule	Gram-Positive cell wall components	Teichoic and lipoteichoic acids biosynthesis
SAOUHSC_00092	SAOUHSC_00092	polysaccharide extrusion protein	Cell Wall and Capsule	Gram-Positive cell wall components	Teichoic and lipoteichoic acids biosynthesis
SAOUHSC_00222	SAOUHSC_00222	tagB protein, putative	Cell Wall and Capsule	Gram-Positive cell wall components	Teichoic and lipoteichoic acids biosynthesis
SAOUHSC_00227	SAOUHSC_00227	teichoic acid biosynthesis protein	Cell Wall and Capsule	Gram-Positive cell wall components	Teichoic and lipoteichoic acids biosynthesis
SAOUHSC_00547	SAOUHSC_00547	glycosyl transferase, group 1 family protein	Cell Wall and Capsule	Gram-Positive cell wall components	Teichoic and lipoteichoic acids biosynthesis
SAOUHSC_00548	SAOUHSC_00548	glycosyl transferase, group 1 family protein	Cell Wall and Capsule	Gram-Positive cell wall components	Teichoic and lipoteichoic acids biosynthesis
SAOUHSC_00973	SAOUHSC_00973	glycosyl transferase, group 1 family protein	Cell Wall and Capsule	Gram-Positive cell wall components	Teichoic and lipoteichoic acids biosynthesis
SAOUHSC_00974	SAOUHSC_00974	glycosyl transferase, group 1	Cell Wall and Capsule	Gram-Positive cell wall components	Teichoic and lipoteichoic acids biosynthesis
SAOUHSC_01521	SAOUHSC_01521	SLT orf 636-like protein	Cell Wall and Capsule	Gram-Positive cell wall components	Teichoic and lipoteichoic acids biosynthesis
SAOUHSC_01871	SAOUHSC_01871	polysaccharide biosynthesis protein, putative	Cell Wall and Capsule	Gram-Positive cell wall components	Teichoic and lipoteichoic acids biosynthesis
SAOUHSC_02008	SAOUHSC_02008	teichoic acid transport protein tagG	Cell Wall and Capsule	Gram-Positive cell wall components	Teichoic and lipoteichoic acids biosynthesis
SAOUHSC_02009	SAOUHSC_02009	ABC transporter ATP-binding protein	Cell Wall and Capsule	Gram-Positive cell wall components	Teichoic and lipoteichoic acids biosynthesis
SAOUHSC_02029	SAOUHSC_02029	phi ETA orf 56-like protein	Cell Wall and Capsule	Gram-Positive cell wall components	Teichoic and lipoteichoic acids biosynthesis
SAOUHSC_02649	SAOUHSC_02649	TagF domain-containing protein	Cell Wall and Capsule	Gram-Positive cell wall components	Teichoic and lipoteichoic acids biosynthesis
SAOUHSC_00640	TagA	teichoic acid biosynthesis protein	Cell Wall and Capsule	Gram-Positive cell wall components	Teichoic and lipoteichoic acids biosynthesis
SAOUHSC_00643	TagB	tagB protein, putative	Cell Wall and Capsule	Gram-Positive cell wall components	Teichoic and lipoteichoic acids biosynthesis
SAOUHSC_00645	TagD	glycerol-3-phosphate cytidylyltransferase	Cell Wall and Capsule	Gram-Positive cell wall components	Teichoic and lipoteichoic acids biosynthesis
SAOUHSC_00223	TagF	teichoic acid biosynthesis protein F, putative	Cell Wall and Capsule	Gram-Positive cell wall components	Teichoic and lipoteichoic acids biosynthesis
SAOUHSC_00642	TagG	teichoic acid biosynthesis protein, putative	Cell Wall and Capsule	Gram-Positive cell wall components	Teichoic and lipoteichoic acids biosynthesis
SAOUHSC_00641	TagH	teichoic acid translocation ATP-binding protein, putative	Cell Wall and Capsule	Gram-Positive cell wall components	Teichoic and lipoteichoic acids biosynthesis
SAOUHSC_00644	TagX	tagX protein, putative	Cell Wall and Capsule	Gram-Positive cell wall components	Teichoic and lipoteichoic acids biosynthesis
SAOUHSC_00953	UgtP	diacylglycerol glucosyltransferase	Cell Wall and Capsule	Gram-Positive cell wall components	Teichoic and lipoteichoic acids biosynthesis
SAOUHSC_00691	UppP	undecaprenol kinase, putative	Cell Wall and Capsule	Gram-Positive cell wall components	Teichoic and lipoteichoic acids biosynthesis
SAOUHSC_01682	DnaJ	DnaJ protein	Stress Response	Heat shock	Heat shock dnaK gene cluster extended
SAOUHSC_01683	DnaK	DNAk protein, putative	Stress Response	Heat shock	Heat shock dnaK gene cluster extended
SAOUHSC_01684	GrpE	co-chaperone GrpE	Stress Response	Heat shock	Heat shock dnaK gene cluster extended
SAOUHSC_01686	HemN	coproporphyrinogen III oxidase	Stress Response	Heat shock	Heat shock dnaK gene cluster extended
SAOUHSC_00454	HolB	DNA polymerase III, delta prime subunit, putative	Stress Response	Heat shock	Heat shock dnaK gene cluster extended
SAOUHSC_01685	HrcA	heat-inducible transcription repressor HrcA	Stress Response	Heat shock	Heat shock dnaK gene cluster extended
SAOUHSC_01688	LepA	GTP-binding protein LepA	Stress Response	Heat shock	Heat shock dnaK gene cluster extended
SAOUHSC_01681	PrmA	ribosomal protein L11 methyltransferase	Stress Response	Heat shock	Heat shock dnaK gene cluster extended
SAOUHSC_01679	RimO	tRNA methylthiotransferase YqeV	Stress Response	Heat shock	Heat shock dnaK gene cluster extended
SAOUHSC_00456	SAOUHSC_00456	DNA replication intiation control protein YabA	Stress Response	Heat shock	Heat shock dnaK gene cluster extended
SAOUHSC_01108	SAOUHSC_01108	phosphoesterase	Stress Response	Heat shock	Heat shock dnaK gene cluster extended
SAOUHSC_00804	SmpB	SsrA-binding protein	Stress Response	Heat shock	Heat shock dnaK gene cluster extended
SAOUHSC_00455	YaaT	signal peptidase II-like protein	Stress Response	Heat shock	Heat shock dnaK gene cluster extended
SAOUHSC_00457	YabB	methyltransferase	Stress Response	Heat shock	Heat shock dnaK gene cluster extended
SAOUHSC_00459	YabC	tetrapyrrole (corrin/porphyrin) methylase family protein	Stress Response	Heat shock	Heat shock dnaK gene cluster extended
SAOUHSC_00481	YabO	S4 domain-containing protein	Stress Response	Heat shock	Heat shock dnaK gene cluster extended
SAOUHSC_01680	YqeU	16S ribosomal RNA methyltransferase RsmE	Stress Response	Heat shock	Heat shock dnaK gene cluster extended
SAOUHSC_01107	YsnA	nucleoside-triphosphatase	Stress Response	Heat shock	Heat shock dnaK gene cluster extended
SAOUHSC_03009	HisA	phosphoribosylformimino-5-aminoimidazole carboxamide ribotide isomerase, putative	Amino Acids and Derivatives	Histidine Metabolism	Histidine Biosynthesis
SAOUHSC_03011	HisB	imidazoleglycerol-phosphate dehydratase, putative	Amino Acids and Derivatives	Histidine Metabolism	Histidine Biosynthesis
SAOUHSC_03013	HisD	histidinol dehydrogenase	Amino Acids and Derivatives	Histidine Metabolism	Histidine Biosynthesis
SAOUHSC_03014	HisG	ATP phosphoribosyltransferase, putative	Amino Acids and Derivatives	Histidine Metabolism	Histidine Biosynthesis
SAOUHSC_03010	HisH	imidazole glycerol phosphate synthase, subunit H (hisH), putative	Amino Acids and Derivatives	Histidine Metabolism	Histidine Biosynthesis
SAOUHSC_03008	HisI	imidazole glycerol phosphate synthase subunit hisF, putative	Amino Acids and Derivatives	Histidine Metabolism	Histidine Biosynthesis
SAOUHSC_03012	HisJ	histidinol-phosphate aminotransferase, putative	Amino Acids and Derivatives	Histidine Metabolism	Histidine Biosynthesis
SAOUHSC_01738	HisS	histidyl-tRNA synthetase	Amino Acids and Derivatives	Histidine Metabolism	Histidine Biosynthesis
SAOUHSC_03015	HisZ	ATP phosphoribosyltransferase regulatory subunit	Amino Acids and Derivatives	Histidine Metabolism	Histidine Biosynthesis
SAOUHSC_00019	PurA	adenylosuccinate synthetase	Amino Acids and Derivatives	Histidine Metabolism	Histidine Biosynthesis
SAOUHSC_02610	HutG	formiminoglutamase	Amino Acids and Derivatives	Histidine Metabolism	Histidine Degradation
SAOUHSC_00008	HutH	histidine ammonia-lyase	Amino Acids and Derivatives	Histidine Metabolism	Histidine Degradation
SAOUHSC_02606	HutI	imidazolonepropionase	Amino Acids and Derivatives	Histidine Metabolism	Histidine Degradation
SAOUHSC_02607	HutU	urocanate hydratase	Amino Acids and Derivatives	Histidine Metabolism	Histidine Degradation
SAOUHSC_02590	SAOUHSC_02590	amino acid permease	Amino Acids and Derivatives	Histidine Metabolism	Histidine Degradation
SAOUHSC_00325	EfeM	putative lipoprotein	Iron acquisition and metabolism	Iron acquisition and metabolism - no subcategory	Ferrous iron transporter EfeUOB, low-pH-induced
SAOUHSC_00326	SAOUHSC_00326	Tat-translocated protein	Iron acquisition and metabolism	Iron acquisition and metabolism - no subcategory	Ferrous iron transporter EfeUOB, low-pH-induced
SAOUHSC_00327	SAOUHSC_00327	OFeT family oxidase-dependent iron (Fe2+) transporter	Iron acquisition and metabolism	Iron acquisition and metabolism - no subcategory	Ferrous iron transporter EfeUOB, low-pH-induced
SAOUHSC_02640	HrtA	ABC transporter ATP-binding protein	Iron acquisition and metabolism	Iron acquisition and metabolism - no subcategory	Heme, hemin uptake and utilization systems in GramPositives
SAOUHSC_02641	HrtB	permease, putative domain protein	Iron acquisition and metabolism	Iron acquisition and metabolism - no subcategory	Heme, hemin uptake and utilization systems in GramPositives
SAOUHSC_02643	HssR	DNA-binding response regulator, putative	Iron acquisition and metabolism	Iron acquisition and metabolism - no subcategory	Heme, hemin uptake and utilization systems in GramPositives
SAOUHSC_02644	HssS	sensor histidine kinase, putative	Iron acquisition and metabolism	Iron acquisition and metabolism - no subcategory	Heme, hemin uptake and utilization systems in GramPositives
SAOUHSC_01081	IsdA	iron transport associated domain-containing protein	Iron acquisition and metabolism	Iron acquisition and metabolism - no subcategory	Heme, hemin uptake and utilization systems in GramPositives
SAOUHSC_01079	IsdB	neurofilament protein	Iron acquisition and metabolism	Iron acquisition and metabolism - no subcategory	Heme, hemin uptake and utilization systems in GramPositives
SAOUHSC_01082	IsdC	LPXTG cell wall surface anchor protein	Iron acquisition and metabolism	Iron acquisition and metabolism - no subcategory	Heme, hemin uptake and utilization systems in GramPositives
SAOUHSC_01084	IsdD	NPQTN cell wall surface anchor protein	Iron acquisition and metabolism	Iron acquisition and metabolism - no subcategory	Heme, hemin uptake and utilization systems in GramPositives
SAOUHSC_01085	IsdE	transport system extracellular binding lipoprotein	Iron acquisition and metabolism	Iron acquisition and metabolism - no subcategory	Heme, hemin uptake and utilization systems in GramPositives
SAOUHSC_01086	IsdF	iron compound ABC transporter, permease protein, putative	Iron acquisition and metabolism	Iron acquisition and metabolism - no subcategory	Heme, hemin uptake and utilization systems in GramPositives
SAOUHSC_01089	IsdG	heme-degrading monooxygenase IsdG	Iron acquisition and metabolism	Iron acquisition and metabolism - no subcategory	Heme, hemin uptake and utilization systems in GramPositives
SAOUHSC_00130	IsdI	heme-degrading monooxygenase IsdI	Iron acquisition and metabolism	Iron acquisition and metabolism - no subcategory	Heme, hemin uptake and utilization systems in GramPositives
SAOUHSC_00131	SAOUHSC_00131	inner membrane protein, DUF454 family	Iron acquisition and metabolism	Iron acquisition and metabolism - no subcategory	Heme, hemin uptake and utilization systems in GramPositives
SAOUHSC_00749	SAOUHSC_00749	transferrin receptor	Iron acquisition and metabolism	Iron acquisition and metabolism - no subcategory	Heme, hemin uptake and utilization systems in GramPositives
SAOUHSC_00976	SAOUHSC_00976	iron compound ABC transporter iron compound-binding protein	Iron acquisition and metabolism	Iron acquisition and metabolism - no subcategory	Heme, hemin uptake and utilization systems in GramPositives
SAOUHSC_01087	SAOUHSC_01087	iron compound ABC transporter, permease protein	Iron acquisition and metabolism	Iron acquisition and metabolism - no subcategory	Heme, hemin uptake and utilization systems in GramPositives
SAOUHSC_02427	SAOUHSC_02427	iron compound ABC transporter permease	Iron acquisition and metabolism	Iron acquisition and metabolism - no subcategory	Heme, hemin uptake and utilization systems in GramPositives
SAOUHSC_02428	SAOUHSC_02428	iron compound ABC transporter permease	Iron acquisition and metabolism	Iron acquisition and metabolism - no subcategory	Heme, hemin uptake and utilization systems in GramPositives
SAOUHSC_02430	SAOUHSC_02430	ABC transporter periplasmic binding protein, putative	Iron acquisition and metabolism	Iron acquisition and metabolism - no subcategory	Heme, hemin uptake and utilization systems in GramPositives
SAOUHSC_02434	SAOUHSC_02434	aerobactin biosynthesis protein	Iron acquisition and metabolism	Iron acquisition and metabolism - no subcategory	Heme, hemin uptake and utilization systems in GramPositives
SAOUHSC_02436	SAOUHSC_02436	aerobactin biosynthesis protein	Iron acquisition and metabolism	Iron acquisition and metabolism - no subcategory	Heme, hemin uptake and utilization systems in GramPositives
SAOUHSC_01843	SasI	cell wall surface anchor family protein	Iron acquisition and metabolism	Iron acquisition and metabolism - no subcategory	Heme, hemin uptake and utilization systems in GramPositives
SAOUHSC_02834	SrtA	sortase, putative	Iron acquisition and metabolism	Iron acquisition and metabolism - no subcategory	Heme, hemin uptake and utilization systems in GramPositives
SAOUHSC_01088	SrtB	sortase B	Iron acquisition and metabolism	Iron acquisition and metabolism - no subcategory	Heme, hemin uptake and utilization systems in GramPositives
SAOUHSC_00021	VicK	sensory box histidine kinase VicK, putative	Iron acquisition and metabolism	Iron acquisition and metabolism - no subcategory	Heme, hemin uptake and utilization systems in GramPositives
SAOUHSC_00746	YclN	iron compound ABC transporter permease	Iron acquisition and metabolism	Iron acquisition and metabolism - no subcategory	Heme, hemin uptake and utilization systems in GramPositives
SAOUHSC_00747	YclO	iron compound ABC transporter permease	Iron acquisition and metabolism	Iron acquisition and metabolism - no subcategory	Heme, hemin uptake and utilization systems in GramPositives
SAOUHSC_00748	YclP	ABC transporter ATP-binding protein	Iron acquisition and metabolism	Iron acquisition and metabolism - no subcategory	Heme, hemin uptake and utilization systems in GramPositives
SAOUHSC_00020	YycF	two-component response regulator, putative	Iron acquisition and metabolism	Iron acquisition and metabolism - no subcategory	Heme, hemin uptake and utilization systems in GramPositives
SAOUHSC_00024	YycJ	metallo-beta-lactamase family protein YycJ	Iron acquisition and metabolism	Iron acquisition and metabolism - no subcategory	Heme, hemin uptake and utilization systems in GramPositives
SAOUHSC_00748	YclP	ABC transporter ATP-binding protein	Iron acquisition and metabolism	Iron acquisition and metabolism - no subcategory	Hemin transport system
SAOUHSC_00186	SAOUHSC_00186	lipoprotein, putative	Iron acquisition and metabolism	Iron acquisition and metabolism - no subcategory	Iron acquisition in Streptococcus
SAOUHSC_00749	SAOUHSC_00749	transferrin receptor	Iron acquisition and metabolism	Iron acquisition and metabolism - no subcategory	Iron acquisition in Streptococcus
SAOUHSC_00746	YclN	iron compound ABC transporter permease	Iron acquisition and metabolism	Iron acquisition and metabolism - no subcategory	Iron acquisition in Streptococcus
SAOUHSC_00747	YclO	iron compound ABC transporter permease	Iron acquisition and metabolism	Iron acquisition and metabolism - no subcategory	Iron acquisition in Streptococcus
SAOUHSC_00748	YclP	ABC transporter ATP-binding protein	Iron acquisition and metabolism	Iron acquisition and metabolism - no subcategory	Iron acquisition in Streptococcus
SAOUHSC_02623	Fni	isopentenyl pyrophosphate isomerase	Fatty Acids, Lipids, and Isoprenoids	Isoprenoids	Archaeal lipids
SAOUHSC_01618	IspA	geranyltranstransferase, putative	Fatty Acids, Lipids, and Isoprenoids	Isoprenoids	Archaeal lipids
SAOUHSC_00336	MmgA	acetyl-CoA acetyltransferase, putative	Fatty Acids, Lipids, and Isoprenoids	Isoprenoids	Archaeal lipids
SAOUHSC_02859	MvaA	hydroxymethylglutaryl-CoA reductase, degradative	Fatty Acids, Lipids, and Isoprenoids	Isoprenoids	Archaeal lipids
SAOUHSC_00578	MvaD	diphosphomevalonate decarboxylase	Fatty Acids, Lipids, and Isoprenoids	Isoprenoids	Archaeal lipids
SAOUHSC_00577	MvaK1	mevalonate kinase, putative	Fatty Acids, Lipids, and Isoprenoids	Isoprenoids	Archaeal lipids
SAOUHSC_00579	MvaK2	phosphomevalonate kinase	Fatty Acids, Lipids, and Isoprenoids	Isoprenoids	Archaeal lipids
SAOUHSC_02860	MvaS	HMG-CoA synthase, putative	Fatty Acids, Lipids, and Isoprenoids	Isoprenoids	Archaeal lipids
SAOUHSC_02124	PcrB	geranylgeranylglyceryl phosphate synthase-like protein	Fatty Acids, Lipids, and Isoprenoids	Isoprenoids	Archaeal lipids
SAOUHSC_00558	VraB	acetyl-CoA acetyltransferase, putative	Fatty Acids, Lipids, and Isoprenoids	Isoprenoids	Archaeal lipids
SAOUHSC_02879	CrtM	squalene desaturase, putative	Fatty Acids, Lipids, and Isoprenoids	Isoprenoids	Carotenoids
SAOUHSC_02881	CrtP	phytoene dehydrogenase related protein	Fatty Acids, Lipids, and Isoprenoids	Isoprenoids	Carotenoids
SAOUHSC_01618	IspA	geranyltranstransferase, putative	Fatty Acids, Lipids, and Isoprenoids	Isoprenoids	Carotenoids
SAOUHSC_02623	Fni	isopentenyl pyrophosphate isomerase	Fatty Acids, Lipids, and Isoprenoids	Isoprenoids	Isoprenoid Biosynthesis
SAOUHSC_00466	Ipk	4-diphosphocytidyl-2C-methyl-D-erythritol kinase	Fatty Acids, Lipids, and Isoprenoids	Isoprenoids	Isoprenoid Biosynthesis
SAOUHSC_01618	IspA	geranyltranstransferase, putative	Fatty Acids, Lipids, and Isoprenoids	Isoprenoids	Isoprenoid Biosynthesis
SAOUHSC_00220	IspD1	2-C-methyl-D-erythritol 4-phosphate cytidylyltransferase	Fatty Acids, Lipids, and Isoprenoids	Isoprenoids	Isoprenoid Biosynthesis
SAOUHSC_00225	IspD2	2-C-methyl-D-erythritol 4-phosphate cytidylyltransferase	Fatty Acids, Lipids, and Isoprenoids	Isoprenoids	Isoprenoid Biosynthesis
SAOUHSC_00336	MmgA	acetyl-CoA acetyltransferase, putative	Fatty Acids, Lipids, and Isoprenoids	Isoprenoids	Isoprenoid Biosynthesis
SAOUHSC_02859	MvaA	hydroxymethylglutaryl-CoA reductase, degradative	Fatty Acids, Lipids, and Isoprenoids	Isoprenoids	Isoprenoid Biosynthesis
SAOUHSC_00578	MvaD	diphosphomevalonate decarboxylase	Fatty Acids, Lipids, and Isoprenoids	Isoprenoids	Isoprenoid Biosynthesis
SAOUHSC_00577	MvaK1	mevalonate kinase, putative	Fatty Acids, Lipids, and Isoprenoids	Isoprenoids	Isoprenoid Biosynthesis
SAOUHSC_00579	MvaK2	phosphomevalonate kinase	Fatty Acids, Lipids, and Isoprenoids	Isoprenoids	Isoprenoid Biosynthesis
SAOUHSC_02860	MvaS	HMG-CoA synthase, putative	Fatty Acids, Lipids, and Isoprenoids	Isoprenoids	Isoprenoid Biosynthesis
SAOUHSC_01237	UppS	undecaprenyl diphosphate synthase	Fatty Acids, Lipids, and Isoprenoids	Isoprenoids	Isoprenoid Biosynthesis
SAOUHSC_00558	VraB	acetyl-CoA acetyltransferase, putative	Fatty Acids, Lipids, and Isoprenoids	Isoprenoids	Isoprenoid Biosynthesis
SAOUHSC_02623	Fni	isopentenyl pyrophosphate isomerase	Fatty Acids, Lipids, and Isoprenoids	Isoprenoids	Isoprenoid Biosynthesis Interconversions
SAOUHSC_01618	IspA	geranyltranstransferase, putative	Fatty Acids, Lipids, and Isoprenoids	Isoprenoids	Isoprenoid Biosynthesis Interconversions
SAOUHSC_01486	GerCC	heptaprenyl diphosphate syntase component II, putative	Fatty Acids, Lipids, and Isoprenoids	Isoprenoids	Isoprenoid scratch
SAOUHSC_01488	SAOUHSC_01488	heptaprenyl diphosphate synthase subunit 1	Fatty Acids, Lipids, and Isoprenoids	Isoprenoids	Isoprenoid scratch
SAOUHSC_01486	GerCC	heptaprenyl diphosphate syntase component II, putative	Fatty Acids, Lipids, and Isoprenoids	Isoprenoids	Isoprenoinds for Quinones
SAOUHSC_01618	IspA	geranyltranstransferase, putative	Fatty Acids, Lipids, and Isoprenoids	Isoprenoids	Isoprenoinds for Quinones
SAOUHSC_01488	SAOUHSC_01488	heptaprenyl diphosphate synthase subunit 1	Fatty Acids, Lipids, and Isoprenoids	Isoprenoids	Isoprenoinds for Quinones
SAOUHSC_01237	UppS	undecaprenyl diphosphate synthase	Fatty Acids, Lipids, and Isoprenoids	Isoprenoids	Isoprenoinds for Quinones
SAOUHSC_02879	CrtM	squalene desaturase, putative	Fatty Acids, Lipids, and Isoprenoids	Isoprenoids	Polyprenyl Diphosphate Biosynthesis
SAOUHSC_02877	CrtN	squalene synthase, putative	Fatty Acids, Lipids, and Isoprenoids	Isoprenoids	Polyprenyl Diphosphate Biosynthesis
SAOUHSC_02882	CrtO	putative Glycosyl-4,4'-diaponeurosporenoate acyltransferase	Fatty Acids, Lipids, and Isoprenoids	Isoprenoids	Polyprenyl Diphosphate Biosynthesis
SAOUHSC_02880	CrtQ	glycosyl transferase	Fatty Acids, Lipids, and Isoprenoids	Isoprenoids	Polyprenyl Diphosphate Biosynthesis
SAOUHSC_01486	GerCC	heptaprenyl diphosphate syntase component II, putative	Fatty Acids, Lipids, and Isoprenoids	Isoprenoids	Polyprenyl Diphosphate Biosynthesis
SAOUHSC_01618	IspA	geranyltranstransferase, putative	Fatty Acids, Lipids, and Isoprenoids	Isoprenoids	Polyprenyl Diphosphate Biosynthesis
SAOUHSC_01488	SAOUHSC_01488	heptaprenyl diphosphate synthase subunit 1	Fatty Acids, Lipids, and Isoprenoids	Isoprenoids	Polyprenyl Diphosphate Biosynthesis
SAOUHSC_01237	UppS	undecaprenyl diphosphate synthase	Fatty Acids, Lipids, and Isoprenoids	Isoprenoids	Polyprenyl Diphosphate Biosynthesis
SAOUHSC_01611	BmfBB	2-oxoisovalerate dehydrogenase, E2 component, dihydrolipoamide acetyltransferase, putative	Cofactors, Vitamins, Prosthetic Groups, Pigments	Lipoic acid	Lipoic acid metabolism
SAOUHSC_01632	GcvPB	glycine cleavage system P-protein subunit ll, putative	Cofactors, Vitamins, Prosthetic Groups, Pigments	Lipoic acid	Lipoic acid metabolism
SAOUHSC_00861	LipA	lipoic acid synthetase	Cofactors, Vitamins, Prosthetic Groups, Pigments	Lipoic acid	Lipoic acid metabolism
SAOUHSC_01629	LipM	lipoate-protein ligase A protein	Cofactors, Vitamins, Prosthetic Groups, Pigments	Lipoic acid	Lipoic acid metabolism
SAOUHSC_01042	PdhC	dihydrolipoamide S-acetyltransferase component of pyruvate dehydrogenase complex E2, putative	Cofactors, Vitamins, Prosthetic Groups, Pigments	Lipoic acid	Lipoic acid metabolism
SAOUHSC_00308	SAOUHSC_00308	lipoate-protein ligase A family protein	Cofactors, Vitamins, Prosthetic Groups, Pigments	Lipoic acid	Lipoic acid metabolism
SAOUHSC_01416	SucB	2-oxoglutarate dehydrogenase, E2 component, dihydrolipoamide succinyltransferase	Cofactors, Vitamins, Prosthetic Groups, Pigments	Lipoic acid	Lipoic acid metabolism
SAOUHSC_00963	YhfJ	lipoyltransferase and lipoate-protein ligase, putative	Cofactors, Vitamins, Prosthetic Groups, Pigments	Lipoic acid	Lipoic acid metabolism
SAOUHSC_00575	YwfL	lipoate-protein ligase A family protein	Cofactors, Vitamins, Prosthetic Groups, Pigments	Lipoic acid	Lipoic acid metabolism
SAOUHSC_00510	CysE	serine acetyltransferase, putative	Amino Acids and Derivatives	Lysine, threonine, methionine, and cysteine	Cysteine Biosynthesis
SAOUHSC_02947	CysJ	sulfite reductase (NADPH) flavoprotein alpha-component, putative	Amino Acids and Derivatives	Lysine, threonine, methionine, and cysteine	Cysteine Biosynthesis
SAOUHSC_00488	CysK	cysteine synthase A	Amino Acids and Derivatives	Lysine, threonine, methionine, and cysteine	Cysteine Biosynthesis
SAOUHSC_00421	CysM	cysteine synthase/cystathionine beta-synthase	Amino Acids and Derivatives	Lysine, threonine, methionine, and cysteine	Cysteine Biosynthesis
SAOUHSC_00422	MetB	trans-sulfuration enzyme family protein, putative	Amino Acids and Derivatives	Lysine, threonine, methionine, and cysteine	Cysteine Biosynthesis
SAOUHSC_01400	Alr2	alanine racemase, putative	Amino Acids and Derivatives	Lysine, threonine, methionine, and cysteine	Lysine Biosynthesis DAP Pathway
SAOUHSC_01395	Asd	aspartate-semialdehyde dehydrogenase	Amino Acids and Derivatives	Lysine, threonine, methionine, and cysteine	Lysine Biosynthesis DAP Pathway
SAOUHSC_00989	AspB	aminotransferase, class I	Amino Acids and Derivatives	Lysine, threonine, methionine, and cysteine	Lysine Biosynthesis DAP Pathway
SAOUHSC_01396	DapA	dihydrodipicolinate synthase	Amino Acids and Derivatives	Lysine, threonine, methionine, and cysteine	Lysine Biosynthesis DAP Pathway
SAOUHSC_01397	DapB	dihydrodipicolinate reductase	Amino Acids and Derivatives	Lysine, threonine, methionine, and cysteine	Lysine Biosynthesis DAP Pathway
SAOUHSC_01398	DapD	2,3,4,5-tetrahydropyridine-2-carboxylate N-succinyltransferase, putative	Amino Acids and Derivatives	Lysine, threonine, methionine, and cysteine	Lysine Biosynthesis DAP Pathway
SAOUHSC_01401	LysA	diaminopimelate decarboxylase	Amino Acids and Derivatives	Lysine, threonine, methionine, and cysteine	Lysine Biosynthesis DAP Pathway
SAOUHSC_01394	LysC	aspartokinase II, putative	Amino Acids and Derivatives	Lysine, threonine, methionine, and cysteine	Lysine Biosynthesis DAP Pathway
SAOUHSC_00531	SAOUHSC_00531	M20/M25/M40 family peptidase	Amino Acids and Derivatives	Lysine, threonine, methionine, and cysteine	Lysine Biosynthesis DAP Pathway
SAOUHSC_01399	SAOUHSC_01399	M20/M25/M40 family peptidase	Amino Acids and Derivatives	Lysine, threonine, methionine, and cysteine	Lysine Biosynthesis DAP Pathway
SAOUHSC_01319	ThrA	aspartate kinase, putative	Amino Acids and Derivatives	Lysine, threonine, methionine, and cysteine	Lysine Biosynthesis DAP Pathway
SAOUHSC_00450	SAOUHSC_00450	Orn/Lys/Arg decarboxylase, putative	Amino Acids and Derivatives	Lysine, threonine, methionine, and cysteine	Lysine degradation
SAOUHSC_00510	CysE	serine acetyltransferase, putative	Amino Acids and Derivatives	Lysine, threonine, methionine, and cysteine	Methionine Biosynthesis
SAOUHSC_00488	CysK	cysteine synthase A	Amino Acids and Derivatives	Lysine, threonine, methionine, and cysteine	Methionine Biosynthesis
SAOUHSC_00421	CysM	cysteine synthase/cystathionine beta-synthase	Amino Acids and Derivatives	Lysine, threonine, methionine, and cysteine	Methionine Biosynthesis
SAOUHSC_01320	Hom	homoserine dehydrogenase, putative	Amino Acids and Derivatives	Lysine, threonine, methionine, and cysteine	Methionine Biosynthesis
SAOUHSC_02375	LuxS	autoinducer-2 production protein LuxS, putative	Amino Acids and Derivatives	Lysine, threonine, methionine, and cysteine	Methionine Biosynthesis
SAOUHSC_00013	MetA	homoserine O-acetyltransferase	Amino Acids and Derivatives	Lysine, threonine, methionine, and cysteine	Methionine Biosynthesis
SAOUHSC_00422	MetB	trans-sulfuration enzyme family protein, putative	Amino Acids and Derivatives	Lysine, threonine, methionine, and cysteine	Methionine Biosynthesis
SAOUHSC_00340	MetC	trans-sulfuration enzyme family protein	Amino Acids and Derivatives	Lysine, threonine, methionine, and cysteine	Methionine Biosynthesis
SAOUHSC_00338	MetE	5-methyltetrahydropteroyltriglutamate--homocysteine S-methyltransferase	Amino Acids and Derivatives	Lysine, threonine, methionine, and cysteine	Methionine Biosynthesis
SAOUHSC_00341	MetI	Cys/Met metabolism PLP-dependent enzyme	Amino Acids and Derivatives	Lysine, threonine, methionine, and cysteine	Methionine Biosynthesis
SAOUHSC_01909	MetK	S-adenosylmethionine synthetase	Amino Acids and Derivatives	Lysine, threonine, methionine, and cysteine	Methionine Biosynthesis
SAOUHSC_00844	MetN	ABC transporter substrate-binding protein	Amino Acids and Derivatives	Lysine, threonine, methionine, and cysteine	Methionine Biosynthesis
SAOUHSC_00423	MetN1	ABC transporter ATP-binding protein	Amino Acids and Derivatives	Lysine, threonine, methionine, and cysteine	Methionine Biosynthesis
SAOUHSC_00843	MetP	ABC transporter permease	Amino Acids and Derivatives	Lysine, threonine, methionine, and cysteine	Methionine Biosynthesis
SAOUHSC_00842	MetQ	ABC transporter, ATP-binding protein, putative	Amino Acids and Derivatives	Lysine, threonine, methionine, and cysteine	Methionine Biosynthesis
SAOUHSC_01702	Pfs	MTA/SAH nucleosidase	Amino Acids and Derivatives	Lysine, threonine, methionine, and cysteine	Methionine Biosynthesis
SAOUHSC_00424	SAOUHSC_00424	ABC transporter, permease protein, putative	Amino Acids and Derivatives	Lysine, threonine, methionine, and cysteine	Methionine Biosynthesis
SAOUHSC_00426	SAOUHSC_00426	ABC transporter, substrate-binding protein, putative	Amino Acids and Derivatives	Lysine, threonine, methionine, and cysteine	Methionine Biosynthesis
SAOUHSC_00970	SAOUHSC_00970	ABC transporter, ATP-binding protein, putative	Amino Acids and Derivatives	Lysine, threonine, methionine, and cysteine	Methionine Biosynthesis
SAOUHSC_02601	SAOUHSC_02601	Na+/H+ antiporter, putative	Amino Acids and Derivatives	Lysine, threonine, methionine, and cysteine	Methionine Biosynthesis
SAOUHSC_03018	SAOUHSC_03018	cobalt transport family protein	Amino Acids and Derivatives	Lysine, threonine, methionine, and cysteine	Methionine Biosynthesis
SAOUHSC_03019	SAOUHSC_03019	ABC transporter, ATP-binding protein, putative	Amino Acids and Derivatives	Lysine, threonine, methionine, and cysteine	Methionine Biosynthesis
SAOUHSC_03020	SAOUHSC_03020	membrane family protein	Amino Acids and Derivatives	Lysine, threonine, methionine, and cysteine	Methionine Biosynthesis
SAOUHSC_01322	ThrB	homoserine kinase	Amino Acids and Derivatives	Lysine, threonine, methionine, and cysteine	Methionine Biosynthesis
SAOUHSC_00339	YitJ	bifunctional homocysteine S-methyltransferase/5,10-methylenetetrahydrofolate reductase protein	Amino Acids and Derivatives	Lysine, threonine, methionine, and cysteine	Methionine Biosynthesis
SAOUHSC_00421	CysM	cysteine synthase/cystathionine beta-synthase	Amino Acids and Derivatives	Lysine, threonine, methionine, and cysteine	Methionine Degradation
SAOUHSC_02375	LuxS	autoinducer-2 production protein LuxS, putative	Amino Acids and Derivatives	Lysine, threonine, methionine, and cysteine	Methionine Degradation
SAOUHSC_00422	MetB	trans-sulfuration enzyme family protein, putative	Amino Acids and Derivatives	Lysine, threonine, methionine, and cysteine	Methionine Degradation
SAOUHSC_01909	MetK	S-adenosylmethionine synthetase	Amino Acids and Derivatives	Lysine, threonine, methionine, and cysteine	Methionine Degradation
SAOUHSC_00844	MetN	ABC transporter substrate-binding protein	Amino Acids and Derivatives	Lysine, threonine, methionine, and cysteine	Methionine Degradation
SAOUHSC_00423	MetN1	ABC transporter ATP-binding protein	Amino Acids and Derivatives	Lysine, threonine, methionine, and cysteine	Methionine Degradation
SAOUHSC_00843	MetP	ABC transporter permease	Amino Acids and Derivatives	Lysine, threonine, methionine, and cysteine	Methionine Degradation
SAOUHSC_00842	MetQ	ABC transporter, ATP-binding protein, putative	Amino Acids and Derivatives	Lysine, threonine, methionine, and cysteine	Methionine Degradation
SAOUHSC_01702	Pfs	MTA/SAH nucleosidase	Amino Acids and Derivatives	Lysine, threonine, methionine, and cysteine	Methionine Degradation
SAOUHSC_00424	SAOUHSC_00424	ABC transporter, permease protein, putative	Amino Acids and Derivatives	Lysine, threonine, methionine, and cysteine	Methionine Degradation
SAOUHSC_00426	SAOUHSC_00426	ABC transporter, substrate-binding protein, putative	Amino Acids and Derivatives	Lysine, threonine, methionine, and cysteine	Methionine Degradation
SAOUHSC_00970	SAOUHSC_00970	ABC transporter, ATP-binding protein, putative	Amino Acids and Derivatives	Lysine, threonine, methionine, and cysteine	Methionine Degradation
SAOUHSC_02601	SAOUHSC_02601	Na+/H+ antiporter, putative	Amino Acids and Derivatives	Lysine, threonine, methionine, and cysteine	Methionine Degradation
SAOUHSC_01395	Asd	aspartate-semialdehyde dehydrogenase	Amino Acids and Derivatives	Lysine, threonine, methionine, and cysteine	Threonine and Homoserine Biosynthesis
SAOUHSC_01320	Hom	homoserine dehydrogenase, putative	Amino Acids and Derivatives	Lysine, threonine, methionine, and cysteine	Threonine and Homoserine Biosynthesis
SAOUHSC_01394	LysC	aspartokinase II, putative	Amino Acids and Derivatives	Lysine, threonine, methionine, and cysteine	Threonine and Homoserine Biosynthesis
SAOUHSC_00064	NorG	GntR family transcriptional regulator	Amino Acids and Derivatives	Lysine, threonine, methionine, and cysteine	Threonine and Homoserine Biosynthesis
SAOUHSC_02158	SAOUHSC_02158	aminotransferase, class I/II	Amino Acids and Derivatives	Lysine, threonine, methionine, and cysteine	Threonine and Homoserine Biosynthesis
SAOUHSC_01319	ThrA	aspartate kinase, putative	Amino Acids and Derivatives	Lysine, threonine, methionine, and cysteine	Threonine and Homoserine Biosynthesis
SAOUHSC_01322	ThrB	homoserine kinase	Amino Acids and Derivatives	Lysine, threonine, methionine, and cysteine	Threonine and Homoserine Biosynthesis
SAOUHSC_01321	ThrC	threonine synthase	Amino Acids and Derivatives	Lysine, threonine, methionine, and cysteine	Threonine and Homoserine Biosynthesis
SAOUHSC_01451	IlvA1	threonine dehydratase	Amino Acids and Derivatives	Lysine, threonine, methionine, and cysteine	Threonine degradation
SAOUHSC_00532	Kbl	2-amino-3-ketobutyrate coenzyme A ligase	Amino Acids and Derivatives	Lysine, threonine, methionine, and cysteine	Threonine degradation
SAOUHSC_00535	SAOUHSC_00535	NAD-dependent epimerase/dehydratase family protein	Amino Acids and Derivatives	Lysine, threonine, methionine, and cysteine	Threonine degradation
SAOUHSC_01307	SAOUHSC_01307	beta-eliminating lyase	Amino Acids and Derivatives	Lysine, threonine, methionine, and cysteine	Threonine degradation
SAOUHSC_00076	SbnB	ornithine cyclodeaminase, putative	Amino Acids and Derivatives	Lysine, threonine, methionine, and cysteine	Threonine degradation
SAOUHSC_02482	CbiO	ABC transporter, ATP-binding protein, putative	Membrane Transport	Membrane Transport - no subcategory	ECF class transporters
SAOUHSC_02483	EcfA2	ABC transporter, ATP-binding protein, putative	Membrane Transport	Membrane Transport - no subcategory	ECF class transporters
SAOUHSC_02481	EcfT	cobalt transport protein, putative	Membrane Transport	Membrane Transport - no subcategory	ECF class transporters
SAOUHSC_01019	SAOUHSC_01019	cobalt transport family protein	Membrane Transport	Membrane Transport - no subcategory	ECF class transporters
SAOUHSC_01021	SAOUHSC_01021	ABC transporter ATP-binding protein	Membrane Transport	Membrane Transport - no subcategory	ECF class transporters
SAOUHSC_01022	SAOUHSC_01022	ABC superfamily ATP binding cassette transporter, membrane protein	Membrane Transport	Membrane Transport - no subcategory	ECF class transporters
SAOUHSC_01271	SAOUHSC_01271	putative thiamine-precursor transporter protein (ThiW)	Membrane Transport	Membrane Transport - no subcategory	ECF class transporters
SAOUHSC_01505	SAOUHSC_01505	membrane protein	Membrane Transport	Membrane Transport - no subcategory	ECF class transporters
SAOUHSC_02552	SAOUHSC_02552	BioY family protein	Membrane Transport	Membrane Transport - no subcategory	ECF class transporters
SAOUHSC_03018	SAOUHSC_03018	cobalt transport family protein	Membrane Transport	Membrane Transport - no subcategory	ECF class transporters
SAOUHSC_03019	SAOUHSC_03019	ABC transporter, ATP-binding protein, putative	Membrane Transport	Membrane Transport - no subcategory	ECF class transporters
SAOUHSC_03020	SAOUHSC_03020	membrane family protein	Membrane Transport	Membrane Transport - no subcategory	ECF class transporters
SAOUHSC_03033	NixA	high affinity nickel transporter, putative	Membrane Transport	Membrane Transport - no subcategory	Transport of Nickel and Cobalt
SAOUHSC_00906	SAOUHSC_00906	fumarylacetoacetate (FAA) hydrolase family protein	Metabolism of Aromatic Compounds	Metabolism of Aromatic Compounds - no subcategory	Gentisare degradation
SAOUHSC_02579	SAOUHSC_02579	FAD binding domain protein	Metabolism of Aromatic Compounds	Metabolism of Aromatic Compounds - no subcategory	Gentisare degradation
SAOUHSC_00906	SAOUHSC_00906	fumarylacetoacetate (FAA) hydrolase family protein	Metabolism of Aromatic Compounds	Metabolism of central aromatic intermediates	Salicylate and gentisate catabolism
SAOUHSC_02579	SAOUHSC_02579	FAD binding domain protein	Metabolism of Aromatic Compounds	Metabolism of central aromatic intermediates	Salicylate and gentisate catabolism
SAOUHSC_02447	SAOUHSC_02447	alcohol dehydrogenase, zinc-containing	Miscellaneous	Miscellaneous - no subcategory	Broadly distributed proteins not in subsystems
SAOUHSC_02753	SAOUHSC_02753	ABC superfamily ATP binding cassette transporter, permease protein	Miscellaneous	Miscellaneous - no subcategory	Broadly distributed proteins not in subsystems
SAOUHSC_02754	SAOUHSC_02754	ABC transporter, ATP-binding protein, putative	Miscellaneous	Miscellaneous - no subcategory	Broadly distributed proteins not in subsystems
SAOUHSC_01624	AccB	acetyl-CoA carboxylase, biotin carboxyl carrier protein	Miscellaneous	Miscellaneous - no subcategory	EC 6.3.4.- Ligases that form carbon-nitrogen bonds
SAOUHSC_01623	AccC	acetyl-CoA carboxylase, biotin carboxylase	Miscellaneous	Miscellaneous - no subcategory	EC 6.3.4.- Ligases that form carbon-nitrogen bonds
SAOUHSC_00899	ArgG	argininosuccinate synthase	Miscellaneous	Miscellaneous - no subcategory	EC 6.3.4.- Ligases that form carbon-nitrogen bonds
SAOUHSC_01845	Fhs	formate-tetrahydrofolate ligase, putative	Miscellaneous	Miscellaneous - no subcategory	EC 6.3.4.- Ligases that form carbon-nitrogen bonds
SAOUHSC_00019	PurA	adenylosuccinate synthetase	Miscellaneous	Miscellaneous - no subcategory	EC 6.3.4.- Ligases that form carbon-nitrogen bonds
SAOUHSC_01018	PurD	phosphoribosylamine-glycine ligase	Miscellaneous	Miscellaneous - no subcategory	EC 6.3.4.- Ligases that form carbon-nitrogen bonds
SAOUHSC_02368	PyrG	CTP synthase	Miscellaneous	Miscellaneous - no subcategory	EC 6.3.4.- Ligases that form carbon-nitrogen bonds
SAOUHSC_00721	QueC	aluminum resistance protein	Miscellaneous	Miscellaneous - no subcategory	EC 6.3.4.- Ligases that form carbon-nitrogen bonds
SAOUHSC_00484	TilS	MesJ/Ycf62 family protein	Miscellaneous	Miscellaneous - no subcategory	EC 6.3.4.- Ligases that form carbon-nitrogen bonds
SAOUHSC_01915	MenC	o-succinylbenzoic acid (OSB) synthetase	Miscellaneous	Miscellaneous - no subcategory	Muconate lactonizing enzyme family
SAOUHSC_00100	DeoC1a	deoxyribose-phosphate aldolase	Carbohydrates	Monosaccharides	Deoxyribose and Deoxynucleoside Catabolism
SAOUHSC_02379	DeoC1b	deoxyribose-phosphate aldolase	Carbohydrates	Monosaccharides	Deoxyribose and Deoxynucleoside Catabolism
SAOUHSC_00097	DeoD1	purine nucleoside phosphorylase	Carbohydrates	Monosaccharides	Deoxyribose and Deoxynucleoside Catabolism
SAOUHSC_02380	DeoD2	purine nucleoside phosphorylase	Carbohydrates	Monosaccharides	Deoxyribose and Deoxynucleoside Catabolism
SAOUHSC_00101	Drm	phosphopentomutase	Carbohydrates	Monosaccharides	Deoxyribose and Deoxynucleoside Catabolism
SAOUHSC_00501	NupC2	nucleoside permease NupC	Carbohydrates	Monosaccharides	Deoxyribose and Deoxynucleoside Catabolism
SAOUHSC_02377	Pdp	pyrimidine nucleoside phosphorylase, putative	Carbohydrates	Monosaccharides	Deoxyribose and Deoxynucleoside Catabolism
SAOUHSC_00239	RbsK	ribokinase, putative	Carbohydrates	Monosaccharides	Deoxyribose and Deoxynucleoside Catabolism
SAOUHSC_02723	GlxK	glycerate kinase, putative	Carbohydrates	Monosaccharides	D-galactarate, D-glucarate and D-glycerate catabolism
SAOUHSC_00756	SAOUHSC_00756	glycerate kinase	Carbohydrates	Monosaccharides	D-galactarate, D-glucarate and D-glycerate catabolism
SAOUHSC_02723	GlxK	glycerate kinase, putative	Carbohydrates	Monosaccharides	D-galactarate, D-glucarate and D-glycerate catabolism - gjo
SAOUHSC_00756	SAOUHSC_00756	glycerate kinase	Carbohydrates	Monosaccharides	D-galactarate, D-glucarate and D-glycerate catabolism - gjo
SAOUHSC_01605	Gnd	6-phosphogluconate dehydrogenase, decarboxylating	Carbohydrates	Monosaccharides	D-gluconate and ketogluconates metabolism
SAOUHSC_02808	GntK	gluconate kinase	Carbohydrates	Monosaccharides	D-gluconate and ketogluconates metabolism
SAOUHSC_02806	GntP	gluconate permease, putative	Carbohydrates	Monosaccharides	D-gluconate and ketogluconates metabolism
SAOUHSC_02809	GntR	gluconate operon transcriptional repressor, putative	Carbohydrates	Monosaccharides	D-gluconate and ketogluconates metabolism
SAOUHSC_00712	SAOUHSC_00712	aldo/keto reductase family oxidoreductase	Carbohydrates	Monosaccharides	D-gluconate and ketogluconates metabolism
SAOUHSC_01907	SAOUHSC_01907	aldo/keto reductase family oxidoreductase	Carbohydrates	Monosaccharides	D-gluconate and ketogluconates metabolism
SAOUHSC_00240	RbsD	ribose ABC transporter protein, putative	Carbohydrates	Monosaccharides	D-ribose utilization
SAOUHSC_00239	RbsK	ribokinase, putative	Carbohydrates	Monosaccharides	D-ribose utilization
SAOUHSC_02612	RpiA	ribose 5-phosphate isomerase, putative	Carbohydrates	Monosaccharides	D-ribose utilization
SAOUHSC_00241	SAOUHSC_00241	sugar transport protein	Carbohydrates	Monosaccharides	D-ribose utilization
SAOUHSC_00242	SAOUHSC_00242	ribose operon repressor	Carbohydrates	Monosaccharides	D-ribose utilization
SAOUHSC_00217	GutB	sorbitol dehydrogenase, putative	Carbohydrates	Monosaccharides	D-Tagatose and Galactitol Utilization
SAOUHSC_02453	LacC	tagatose-6-phosphate kinase	Carbohydrates	Monosaccharides	D-Tagatose and Galactitol Utilization
SAOUHSC_02452	LacD	tagatose 1,6-diphosphate aldolase	Carbohydrates	Monosaccharides	D-Tagatose and Galactitol Utilization
SAOUHSC_01807	PfkA	6-phosphofructokinase, putative	Carbohydrates	Monosaccharides	D-Tagatose and Galactitol Utilization
SAOUHSC_00213	SAOUHSC_00213	BglG family transcriptional antiterminator	Carbohydrates	Monosaccharides	D-Tagatose and Galactitol Utilization
SAOUHSC_00214	SAOUHSC_00214	phosphoenolpyruvate-dependent sugar phosphotransferase system, EIIA 2, putative	Carbohydrates	Monosaccharides	D-Tagatose and Galactitol Utilization
SAOUHSC_00215	SAOUHSC_00215	PTS system component, putative	Carbohydrates	Monosaccharides	D-Tagatose and Galactitol Utilization
SAOUHSC_00216	SAOUHSC_00216	PTS system component	Carbohydrates	Monosaccharides	D-Tagatose and Galactitol Utilization
SAOUHSC_02267	Frk	fructokinase, putative	Carbohydrates	Monosaccharides	Fructose utilization
SAOUHSC_00708	FruA	fructose specific permease, putative	Carbohydrates	Monosaccharides	Fructose utilization
SAOUHSC_00707	FruB	fructose 1-phosphate kinase, putative	Carbohydrates	Monosaccharides	Fructose utilization
SAOUHSC_00706	FruR	DeoR family transcriptional regulator	Carbohydrates	Monosaccharides	Fructose utilization
SAOUHSC_01028	PtsH	phosphocarrier protein hpr, putative	Carbohydrates	Monosaccharides	Fructose utilization
SAOUHSC_01029	PtsI	phosphoenolpyruvate-protein phosphotransferase	Carbohydrates	Monosaccharides	Fructose utilization
SAOUHSC_01901	Tal	translaldolase	Carbohydrates	Monosaccharides	Fructose utilization
SAOUHSC_02975	ManP	PTS system, fructose-specific IIABC component, putative	Carbohydrates	Monosaccharides	Mannose Metabolism
SAOUHSC_02793	PgcA	phosphoglucomutase/phosphomannomutase family protein	Carbohydrates	Monosaccharides	Mannose Metabolism
SAOUHSC_02976	Pmi	mannose-6-phosphate isomerase, class I	Carbohydrates	Monosaccharides	Mannose Metabolism
SAOUHSC_02385	SAOUHSC_02385	mannose-6-phosphate isomerase, class I	Carbohydrates	Monosaccharides	Mannose Metabolism
SAOUHSC_02974	SAOUHSC_02974	BglG family transcriptional antiterminator	Carbohydrates	Monosaccharides	Mannose Metabolism
SAOUHSC_02767	Opp-1A	peptide ABC transporter, peptide-binding protein, putative	Motility and Chemotaxis	Motility and Chemotaxis - no subcategory	Bacterial Chemotaxis
SAOUHSC_00176	SAOUHSC_00176	bacterial extracellular solute-binding protein, putative	Motility and Chemotaxis	Motility and Chemotaxis - no subcategory	Bacterial Chemotaxis
SAOUHSC_02482	CbiO	ABC transporter, ATP-binding protein, putative	Cofactors, Vitamins, Prosthetic Groups, Pigments	NAD and NADP	NAD and NADP cofactor biosynthesis global
SAOUHSC_02457	CobB	transcriptional regulator, Sir2 family, putative	Cofactors, Vitamins, Prosthetic Groups, Pigments	NAD and NADP	NAD and NADP cofactor biosynthesis global
SAOUHSC_02483	EcfA2	ABC transporter, ATP-binding protein, putative	Cofactors, Vitamins, Prosthetic Groups, Pigments	NAD and NADP	NAD and NADP cofactor biosynthesis global
SAOUHSC_02481	EcfT	cobalt transport protein, putative	Cofactors, Vitamins, Prosthetic Groups, Pigments	NAD and NADP	NAD and NADP cofactor biosynthesis global
SAOUHSC_00152	EntB	isochorismatase	Cofactors, Vitamins, Prosthetic Groups, Pigments	NAD and NADP	NAD and NADP cofactor biosynthesis global
SAOUHSC_02122	Lig	DNA ligase, NAD-dependent	Cofactors, Vitamins, Prosthetic Groups, Pigments	NAD and NADP	NAD and NADP cofactor biosynthesis global
SAOUHSC_01697	NadD	nicotinate (nicotinamide) nucleotide adenylyltransferase	Cofactors, Vitamins, Prosthetic Groups, Pigments	NAD and NADP	NAD and NADP cofactor biosynthesis global
SAOUHSC_02132	NadE	NAD+ synthetase	Cofactors, Vitamins, Prosthetic Groups, Pigments	NAD and NADP	NAD and NADP cofactor biosynthesis global
SAOUHSC_01593	NudF	NUDIX domain protein	Cofactors, Vitamins, Prosthetic Groups, Pigments	NAD and NADP	NAD and NADP cofactor biosynthesis global
SAOUHSC_00027	OrfX	rRNA large subunit methyltransferase	Cofactors, Vitamins, Prosthetic Groups, Pigments	NAD and NADP	NAD and NADP cofactor biosynthesis global
SAOUHSC_00943	PpnK	ATP-NAD kinase, putative	Cofactors, Vitamins, Prosthetic Groups, Pigments	NAD and NADP	NAD and NADP cofactor biosynthesis global
SAOUHSC_00307	SAOUHSC_00307	Sir2 silent information regulator family NAD-dependent deacetylase	Cofactors, Vitamins, Prosthetic Groups, Pigments	NAD and NADP	NAD and NADP cofactor biosynthesis global
SAOUHSC_02139	SAOUHSC_02139	pyrazinamidase/nicotinamidase, putative	Cofactors, Vitamins, Prosthetic Groups, Pigments	NAD and NADP	NAD and NADP cofactor biosynthesis global
SAOUHSC_01696	YqeK	hydrolase	Cofactors, Vitamins, Prosthetic Groups, Pigments	NAD and NADP	NAD and NADP cofactor biosynthesis global
SAOUHSC_01695	YqeL	iojap family protein	Cofactors, Vitamins, Prosthetic Groups, Pigments	NAD and NADP	NAD and NADP cofactor biosynthesis global
SAOUHSC_02133	YueK	nicotinate phosphoribosyltransferase, putative	Cofactors, Vitamins, Prosthetic Groups, Pigments	NAD and NADP	NAD and NADP cofactor biosynthesis global
SAOUHSC_01287	GlnA	glutamine synthetase, type I	Nitrogen Metabolism	Nitrogen Metabolism - no subcategory	Ammonia assimilation
SAOUHSC_00435	GltB	glutamate synthase, large subunit, putative	Nitrogen Metabolism	Nitrogen Metabolism - no subcategory	Ammonia assimilation
SAOUHSC_02760	GltB2	glutamate synthase alpha subunit, putative	Nitrogen Metabolism	Nitrogen Metabolism - no subcategory	Ammonia assimilation
SAOUHSC_00436	GltD	NADH-glutamate synthase small subunit, putative	Nitrogen Metabolism	Nitrogen Metabolism - no subcategory	Ammonia assimilation
SAOUHSC_02270	NrgA	ammonium transporter	Nitrogen Metabolism	Nitrogen Metabolism - no subcategory	Ammonia assimilation
SAOUHSC_02681	NarG	nitrate reductase, alpha subunit	Nitrogen Metabolism	Nitrogen Metabolism - no subcategory	Nitrate and nitrite ammonification
SAOUHSC_02680	NarH	nitrate reductase, beta subunit	Nitrogen Metabolism	Nitrogen Metabolism - no subcategory	Nitrate and nitrite ammonification
SAOUHSC_02678	NarI	respiratory nitrate reductase, gamma subunit	Nitrogen Metabolism	Nitrogen Metabolism - no subcategory	Nitrate and nitrite ammonification
SAOUHSC_02679	NarJ	respiratory nitrate reductase, delta subunit, putative	Nitrogen Metabolism	Nitrogen Metabolism - no subcategory	Nitrate and nitrite ammonification
SAOUHSC_02671	NarT	nitrite extrusion protein	Nitrogen Metabolism	Nitrogen Metabolism - no subcategory	Nitrate and nitrite ammonification
SAOUHSC_02684	NasD	assimilatory nitrite reductase [NAD(P)H], large subunit, putative	Nitrogen Metabolism	Nitrogen Metabolism - no subcategory	Nitrate and nitrite ammonification
SAOUHSC_02683	NirD	assimilatory nitrite reductase [NAD(P)H], small subunit, putative	Nitrogen Metabolism	Nitrogen Metabolism - no subcategory	Nitrate and nitrite ammonification
SAOUHSC_01981	SAOUHSC_01981	sensor histidine kinase, putative	Nitrogen Metabolism	Nitrogen Metabolism - no subcategory	Nitrate and nitrite ammonification
SAOUHSC_02134	Nos	nitric oxide synthase, oxygenase domain, putative	Nitrogen Metabolism	Nitrogen Metabolism - no subcategory	Nitric oxide synthase
SAOUHSC_01653	SodA2	superoxide dismutase, Mn, putative	Nitrogen Metabolism	Nitrogen Metabolism - no subcategory	Nitric oxide synthase
SAOUHSC_00093	SodM	superoxide dismutase, putative	Nitrogen Metabolism	Nitrogen Metabolism - no subcategory	Nitric oxide synthase
SAOUHSC_00229	ScdA	ScdA protein, putative	Nitrogen Metabolism	Nitrogen Metabolism - no subcategory	Nitrosative stress
SAOUHSC_00293	NupC1	nucleoside permease NupC	Nucleosides and Nucleotides	Nucleosides and Nucleotides - no subcategory	Pseudouridine Metabolism
SAOUHSC_00292	PsuG	indigoidine synthase A-like protein	Nucleosides and Nucleotides	Nucleosides and Nucleotides - no subcategory	Pseudouridine Metabolism
SAOUHSC_01587	RluB	ribosomal large subunit pseudouridine synthase B, putative	Nucleosides and Nucleotides	Nucleosides and Nucleotides - no subcategory	Pseudouridine Metabolism
SAOUHSC_00291	SAOUHSC_00291	pfkB family carbohydrate kinase family, putative	Nucleosides and Nucleotides	Nucleosides and Nucleotides - no subcategory	Pseudouridine Metabolism
SAOUHSC_01870	YtzG	ribosomal small subunit pseudouridine synthase A, putative	Nucleosides and Nucleotides	Nucleosides and Nucleotides - no subcategory	Pseudouridine Metabolism
SAOUHSC_02942	NrdD	anaerobic ribonucleoside-triphosphate reductase, putative	Nucleosides and Nucleotides	Nucleosides and Nucleotides - no subcategory	Ribonucleotide reduction
SAOUHSC_00742	NrdE	ribonucleotide-diphosphate reductase alpha chain, putative	Nucleosides and Nucleotides	Nucleosides and Nucleotides - no subcategory	Ribonucleotide reduction
SAOUHSC_00743	NrdF	ribonucleotide-disphosphate reductase beta chain, putative	Nucleosides and Nucleotides	Nucleosides and Nucleotides - no subcategory	Ribonucleotide reduction
SAOUHSC_02941	NrdG	anaerobic ribonucleotide reductase activating protein	Nucleosides and Nucleotides	Nucleosides and Nucleotides - no subcategory	Ribonucleotide reduction
SAOUHSC_00741	NrdI	ribonucleoside-diphosphate reductase 2, putative	Nucleosides and Nucleotides	Nucleosides and Nucleotides - no subcategory	Ribonucleotide reduction
SAOUHSC_01793	NrdR	transcriptional regulator NrdR	Nucleosides and Nucleotides	Nucleosides and Nucleotides - no subcategory	Ribonucleotide reduction
SAOUHSC_01030	SAOUHSC_01030	glutaredoxin	Nucleosides and Nucleotides	Nucleosides and Nucleotides - no subcategory	Ribonucleotide reduction
SAOUHSC_02366	FbaA	fructose-bisphosphate aldolase	Carbohydrates	One-carbon Metabolism	Formaldehyde assimilation Ribulose monophosphate pathway
SAOUHSC_02926	FdaB	fructose-bisphosphate aldolase class-I, putative	Carbohydrates	One-carbon Metabolism	Formaldehyde assimilation Ribulose monophosphate pathway
SAOUHSC_02399	GlmS	glucosamine--fructose-6-phosphate aminotransferase, isomerizing	Carbohydrates	One-carbon Metabolism	Formaldehyde assimilation Ribulose monophosphate pathway
SAOUHSC_01605	Gnd	6-phosphogluconate dehydrogenase, decarboxylating	Carbohydrates	One-carbon Metabolism	Formaldehyde assimilation Ribulose monophosphate pathway
SAOUHSC_00553	HxlA	hexulose-6-phosphate synthase	Carbohydrates	One-carbon Metabolism	Formaldehyde assimilation Ribulose monophosphate pathway
SAOUHSC_00554	HxlB	SIS domain protein	Carbohydrates	One-carbon Metabolism	Formaldehyde assimilation Ribulose monophosphate pathway
SAOUHSC_00552	NagB	glucosamine-6-phosphate isomerase	Carbohydrates	One-carbon Metabolism	Formaldehyde assimilation Ribulose monophosphate pathway
SAOUHSC_00900	Pgi	glucose-6-phosphate isomerase	Carbohydrates	One-carbon Metabolism	Formaldehyde assimilation Ribulose monophosphate pathway
SAOUHSC_01189	Rpe	ribulose-phosphate 3-epimerase	Carbohydrates	One-carbon Metabolism	Formaldehyde assimilation Ribulose monophosphate pathway
SAOUHSC_02143	SAOUHSC_02143	possible 6-phosphogluconolactonase	Carbohydrates	One-carbon Metabolism	Formaldehyde assimilation Ribulose monophosphate pathway
SAOUHSC_01599	Zwf	glucose-6-phosphate 1-dehydrogenase	Carbohydrates	One-carbon Metabolism	Formaldehyde assimilation Ribulose monophosphate pathway
SAOUHSC_01845	Fhs	formate-tetrahydrofolate ligase, putative	Carbohydrates	One-carbon Metabolism	One-carbon metabolism by tetrahydropterines
SAOUHSC_01007	FolD	FolD bifunctional protein, putative	Carbohydrates	One-carbon Metabolism	One-carbon metabolism by tetrahydropterines
SAOUHSC_01650	SAOUHSC_01650	5-formyltetrahydrofolate cyclo-ligase	Carbohydrates	One-carbon Metabolism	One-carbon metabolism by tetrahydropterines
SAOUHSC_00339	YitJ	bifunctional homocysteine S-methyltransferase/5,10-methylenetetrahydrofolate reductase protein	Carbohydrates	One-carbon Metabolism	One-carbon metabolism by tetrahydropterines
SAOUHSC_01347	CitB	aconitate hydratase 1	Carbohydrates	One-carbon Metabolism	Serine-glyoxylate cycle
SAOUHSC_01802	CitZ	citrate synthase	Carbohydrates	One-carbon Metabolism	Serine-glyoxylate cycle
SAOUHSC_00799	Eno	enolase	Carbohydrates	One-carbon Metabolism	Serine-glyoxylate cycle
SAOUHSC_01845	Fhs	formate-tetrahydrofolate ligase, putative	Carbohydrates	One-carbon Metabolism	Serine-glyoxylate cycle
SAOUHSC_01007	FolD	FolD bifunctional protein, putative	Carbohydrates	One-carbon Metabolism	Serine-glyoxylate cycle
SAOUHSC_02723	GlxK	glycerate kinase, putative	Carbohydrates	One-carbon Metabolism	Serine-glyoxylate cycle
SAOUHSC_02354	GlyA	serine hydroxymethyltransferase, putative	Carbohydrates	One-carbon Metabolism	Serine-glyoxylate cycle
SAOUHSC_00336	MmgA	acetyl-CoA acetyltransferase, putative	Carbohydrates	One-carbon Metabolism	Serine-glyoxylate cycle
SAOUHSC_01910	PckA	phosphoenolpyruvate carboxykinase (ATP)	Carbohydrates	One-carbon Metabolism	Serine-glyoxylate cycle
SAOUHSC_00756	SAOUHSC_00756	glycerate kinase	Carbohydrates	One-carbon Metabolism	Serine-glyoxylate cycle
SAOUHSC_01650	SAOUHSC_01650	5-formyltetrahydrofolate cyclo-ligase	Carbohydrates	One-carbon Metabolism	Serine-glyoxylate cycle
SAOUHSC_02825	SAOUHSC_02825	glyoxylase family protein	Carbohydrates	One-carbon Metabolism	Serine-glyoxylate cycle
SAOUHSC_02828	SAOUHSC_02828	glyoxalase family protein	Carbohydrates	One-carbon Metabolism	Serine-glyoxylate cycle
SAOUHSC_01104	SdhA	succinate dehydrogenase, flavoprotein chain TC0881, putative	Carbohydrates	One-carbon Metabolism	Serine-glyoxylate cycle
SAOUHSC_01105	SdhB	iron-sulphur subunit of succinate dehydrogenase, putative	Carbohydrates	One-carbon Metabolism	Serine-glyoxylate cycle
SAOUHSC_01216	SucC	succinyl-CoA synthetase, beta subunit, putative	Carbohydrates	One-carbon Metabolism	Serine-glyoxylate cycle
SAOUHSC_01218	SucD	succinyl-CoA synthetase, alpha subunit, putative	Carbohydrates	One-carbon Metabolism	Serine-glyoxylate cycle
SAOUHSC_00558	VraB	acetyl-CoA acetyltransferase, putative	Carbohydrates	One-carbon Metabolism	Serine-glyoxylate cycle
SAOUHSC_00339	YitJ	bifunctional homocysteine S-methyltransferase/5,10-methylenetetrahydrofolate reductase protein	Carbohydrates	One-carbon Metabolism	Serine-glyoxylate cycle
SAOUHSC_00195	YusK	acetyl-CoA acetyltransferase, putative	Carbohydrates	One-carbon Metabolism	Serine-glyoxylate cycle
SAOUHSC_02467	BudA1	alpha-acetolactate decarboxylase	Carbohydrates	Organic acids	Alpha-acetolactate operon
SAOUHSC_02921	BudA2	alpha-acetolactate decarboxylase	Carbohydrates	Organic acids	Alpha-acetolactate operon
SAOUHSC_02468	BudB	acetolactate synthase, putative	Carbohydrates	Organic acids	Alpha-acetolactate operon
SAOUHSC_02723	GlxK	glycerate kinase, putative	Carbohydrates	Organic acids	Glycerate metabolism
SAOUHSC_01806	PykA	pyruvate kinase	Carbohydrates	Organic acids	Glycerate metabolism
SAOUHSC_00756	SAOUHSC_00756	glycerate kinase	Carbohydrates	Organic acids	Glycerate metabolism
SAOUHSC_02577	SAOUHSC_02577	D-isomer specific 2-hydroxyacid dehydrogenase, NAD binding domain protein	Carbohydrates	Organic acids	Glycerate metabolism
SAOUHSC_00866	YvcT	D-isomer specific 2-hydroxyacid dehydrogenase, NAD binding domain protein	Carbohydrates	Organic acids	Glycerate metabolism
SAOUHSC_00320	SAOUHSC_00320	NADPH-dependent FMN reductase, putative	Sulfur Metabolism	Organic sulfur assimilation	Alkanesulfonates Utilization
SAOUHSC_01737	AspS	aspartyl-tRNA synthetase	Sulfur Metabolism	Organic sulfur assimilation	At5g37530 (CsdL protein family)
SAOUHSC_01732	CymR	Rrf2 family protein	Sulfur Metabolism	Organic sulfur assimilation	At5g37530 (CsdL protein family)
SAOUHSC_01738	HisS	histidyl-tRNA synthetase	Sulfur Metabolism	Organic sulfur assimilation	At5g37530 (CsdL protein family)
SAOUHSC_01725	MnmA1	tRNA methyl transferase, putative	Sulfur Metabolism	Organic sulfur assimilation	At5g37530 (CsdL protein family)
SAOUHSC_01726	MnmA2	(5-methylaminomethyl-2-thiouridylate)-methyltransferase	Sulfur Metabolism	Organic sulfur assimilation	At5g37530 (CsdL protein family)
SAOUHSC_01727	SAOUHSC_01727	aminotransferase, class V	Sulfur Metabolism	Organic sulfur assimilation	At5g37530 (CsdL protein family)
SAOUHSC_01734	SAOUHSC_01734	recombination factor protein RarA	Sulfur Metabolism	Organic sulfur assimilation	At5g37530 (CsdL protein family)
SAOUHSC_01735	SAOUHSC_01735	HesA/MoeB/ThiF family protein	Sulfur Metabolism	Organic sulfur assimilation	At5g37530 (CsdL protein family)
SAOUHSC_01825	SAOUHSC_01825	aminotransferase, class V	Sulfur Metabolism	Organic sulfur assimilation	At5g37530 (CsdL protein family)
SAOUHSC_00851	SufB	ABC transporter-associated protein	Sulfur Metabolism	Organic sulfur assimilation	At5g37530 (CsdL protein family)
SAOUHSC_00849	SufS	aminotransferase, class V superfamily, putative	Sulfur Metabolism	Organic sulfur assimilation	At5g37530 (CsdL protein family)
SAOUHSC_01741	YrvI	D-tyrosyl-tRNA(Tyr) deacylase	Sulfur Metabolism	Organic sulfur assimilation	At5g37530 (CsdL protein family)
SAOUHSC_00873	YutI	nitrogen fixation protein NifU	Sulfur Metabolism	Organic sulfur assimilation	At5g37530 (CsdL protein family)
SAOUHSC_00340	MetC	trans-sulfuration enzyme family protein	Sulfur Metabolism	Organic sulfur assimilation	L-Cystine Uptake and Metabolism
SAOUHSC_00341	MetI	Cys/Met metabolism PLP-dependent enzyme	Sulfur Metabolism	Organic sulfur assimilation	L-Cystine Uptake and Metabolism
SAOUHSC_02699	SAOUHSC_02699	amino acid ABC transporter amino acid-binding protein	Sulfur Metabolism	Organic sulfur assimilation	L-Cystine Uptake and Metabolism
SAOUHSC_02698	TcyB	amino acid ABC transproter, permease protein, putative	Sulfur Metabolism	Organic sulfur assimilation	L-Cystine Uptake and Metabolism
SAOUHSC_00367	TcyP	sodium:dicarboxylate symporter family protein	Sulfur Metabolism	Organic sulfur assimilation	L-Cystine Uptake and Metabolism
SAOUHSC_00171	Ggt	gamma-glutamyltranspeptidase, putative	Sulfur Metabolism	Organic sulfur assimilation	Utilization of glutathione as a sulphur source
SAOUHSC_00168	OppB	ABC transporter permease	Sulfur Metabolism	Organic sulfur assimilation	Utilization of glutathione as a sulphur source
SAOUHSC_00167	SAOUHSC_00167	peptide ABC transporter, ATP-binding protein, putative	Sulfur Metabolism	Organic sulfur assimilation	Utilization of glutathione as a sulphur source
SAOUHSC_00169	SAOUHSC_00169	peptide ABC transporter, permease protein, putative	Sulfur Metabolism	Organic sulfur assimilation	Utilization of glutathione as a sulphur source
SAOUHSC_02932	BetA	choline dehydrogenase	Stress Response	Osmotic stress	Choline and Betaine Uptake and Betaine Biosynthesis
SAOUHSC_02937	CudT	choline transporter, putative	Stress Response	Osmotic stress	Choline and Betaine Uptake and Betaine Biosynthesis
SAOUHSC_02933	GbsA	betaine aldehyde dehydrogenase	Stress Response	Osmotic stress	Choline and Betaine Uptake and Betaine Biosynthesis
SAOUHSC_00732	OpuBB	amino acid ABC transporter, permease protein, putative	Stress Response	Osmotic stress	Choline and Betaine Uptake and Betaine Biosynthesis
SAOUHSC_02744	OpuCA	amino acid ABC transporter, ATP-binding protein, putative	Stress Response	Osmotic stress	Choline and Betaine Uptake and Betaine Biosynthesis
SAOUHSC_02743	OpuCB	amino acid ABC transporter, permease protein, putative	Stress Response	Osmotic stress	Choline and Betaine Uptake and Betaine Biosynthesis
SAOUHSC_02742	OpuCC	amino acid transporter, putative	Stress Response	Osmotic stress	Choline and Betaine Uptake and Betaine Biosynthesis
SAOUHSC_02741	OpuCD	amino acid ABC transporter, permease protein, putative	Stress Response	Osmotic stress	Choline and Betaine Uptake and Betaine Biosynthesis
SAOUHSC_01346	OpuD	glycine betaine transporter, putative	Stress Response	Osmotic stress	Choline and Betaine Uptake and Betaine Biosynthesis
SAOUHSC_02444	OpuD2	osmoprotectant transporter, BCCT family, opuD-like protein, putative	Stress Response	Osmotic stress	Choline and Betaine Uptake and Betaine Biosynthesis
SAOUHSC_00731	SAOUHSC_00731	ABC transporter domain protein	Stress Response	Osmotic stress	Choline and Betaine Uptake and Betaine Biosynthesis
SAOUHSC_01275	GlpF	glycerol uptake facilitator	Stress Response	Osmotic stress	Osmoregulation
SAOUHSC_01988	CspR	RNA methyltransferase	Stress Response	Oxidative stress	Glutaredoxins
SAOUHSC_00795	GapA	glyceraldehyde-3-phosphate dehydrogenase, type I	Stress Response	Oxidative stress	Glutaredoxins
SAOUHSC_01491	GpsA	glycerol-3-phosphate dehydrogenase, NAD-dependent, putative	Stress Response	Oxidative stress	Glutaredoxins
SAOUHSC_02359	PrfA	peptide chain release factor 1	Stress Response	Oxidative stress	Glutaredoxins
SAOUHSC_01249	RibC	riboflavin biosynthesis protein RibF	Stress Response	Oxidative stress	Glutaredoxins
SAOUHSC_00204	SAOUHSC_00204	Globin domain protein	Stress Response	Oxidative stress	Glutaredoxins
SAOUHSC_01030	SAOUHSC_01030	glutaredoxin	Stress Response	Oxidative stress	Glutaredoxins
SAOUHSC_01630	SAOUHSC_01630	rhodanese-like domain-containing protein	Stress Response	Oxidative stress	Glutaredoxins
SAOUHSC_01874	SAOUHSC_01874	rhodanese-like domain-containing protein	Stress Response	Oxidative stress	Glutaredoxins
SAOUHSC_00171	Ggt	gamma-glutamyltranspeptidase, putative	Stress Response	Oxidative stress	Glutathione Biosynthesis and gamma-glutamyl cycle
SAOUHSC_00757	PepT	peptidase T, putative	Stress Response	Oxidative stress	Glutathione Biosynthesis and gamma-glutamyl cycle
SAOUHSC_01644	SAOUHSC_01644	metallo-beta-lactamase superfamily protein	Stress Response	Oxidative stress	Glutathione Non-redox reactions
SAOUHSC_01282	BsaA	glutathione peroxidase	Stress Response	Oxidative stress	Glutathione Redox cycle
SAOUHSC_02949	GpxA2	glutathione peroxidase	Stress Response	Oxidative stress	Glutathione Redox cycle
SAOUHSC_00742	NrdE	ribonucleotide-diphosphate reductase alpha chain, putative	Stress Response	Oxidative stress	Glutathione Redox cycle
SAOUHSC_01030	SAOUHSC_01030	glutaredoxin	Stress Response	Oxidative stress	Glutathione Redox cycle
SAOUHSC_02381	Dps	Dps family protein	Stress Response	Oxidative stress	Oxidative stress
SAOUHSC_01655	Fur	ferric uptake regulation protein	Stress Response	Oxidative stress	Oxidative stress
SAOUHSC_01327	KatA	catalase	Stress Response	Oxidative stress	Oxidative stress
SAOUHSC_00831	OhrA	OsmC/Ohr family protein	Stress Response	Oxidative stress	Oxidative stress
SAOUHSC_01997	PerR	ferric uptake regulator-like protein, putative	Stress Response	Oxidative stress	Oxidative stress
SAOUHSC_02273	Rex	redox-sensing transcriptional repressor Rex	Stress Response	Oxidative stress	Oxidative stress
SAOUHSC_01592	SAOUHSC_01592	transcriptional regulator, Fur, putative	Stress Response	Oxidative stress	Oxidative stress
SAOUHSC_01831	SAOUHSC_01831	OsmC/Ohr family protein	Stress Response	Oxidative stress	Oxidative stress
SAOUHSC_01653	SodA2	superoxide dismutase, Mn, putative	Stress Response	Oxidative stress	Oxidative stress
SAOUHSC_00093	SodM	superoxide dismutase, putative	Stress Response	Oxidative stress	Oxidative stress
SAOUHSC_01327	KatA	catalase	Stress Response	Oxidative stress	Protection from Reactive Oxygen Species
SAOUHSC_01653	SodA2	superoxide dismutase, Mn, putative	Stress Response	Oxidative stress	Protection from Reactive Oxygen Species
SAOUHSC_00093	SodM	superoxide dismutase, putative	Stress Response	Oxidative stress	Protection from Reactive Oxygen Species
SAOUHSC_02457	CobB	transcriptional regulator, Sir2 family, putative	Stress Response	Oxidative stress	Redox-dependent regulation of nucleus processes
SAOUHSC_00795	GapA	glyceraldehyde-3-phosphate dehydrogenase, type I	Stress Response	Oxidative stress	Redox-dependent regulation of nucleus processes
SAOUHSC_01794	GapB	glyceraldehyde-3-phosphate dehydrogenase, type I	Stress Response	Oxidative stress	Redox-dependent regulation of nucleus processes
SAOUHSC_00307	SAOUHSC_00307	Sir2 silent information regulator family NAD-dependent deacetylase	Stress Response	Oxidative stress	Redox-dependent regulation of nucleus processes
SAOUHSC_02139	SAOUHSC_02139	pyrazinamidase/nicotinamidase, putative	Stress Response	Oxidative stress	Redox-dependent regulation of nucleus processes
SAOUHSC_02133	YueK	nicotinate phosphoribosyltransferase, putative	Stress Response	Oxidative stress	Redox-dependent regulation of nucleus processes
SAOUHSC_02971	Aur	aureolysin, putative	Phages, Prophages, Transposable elements, Plasmids	Pathogenicity islands	Listeria Pathogenicity Island LIPI-1 extended
SAOUHSC_00051	Plc	1-phosphatidylinositol phosphodiesterase precursor, putative	Phages, Prophages, Transposable elements, Plasmids	Pathogenicity islands	Listeria Pathogenicity Island LIPI-1 extended
SAOUHSC_02254	GroEL	chaperonin, 60 kDa, GrpEL, putative	Phages, Prophages, Transposable elements, Plasmids	Pathogenicity islands	Staphylococcal pathogenicity islands SaPI
SAOUHSC_00375	GuaA	GMP synthase, putative	Phages, Prophages, Transposable elements, Plasmids	Pathogenicity islands	Staphylococcal pathogenicity islands SaPI
SAOUHSC_02252	Int	hypothetical protein SAOUHSC_02252	Phages, Prophages, Transposable elements, Plasmids	Pathogenicity islands	Staphylococcal pathogenicity islands SaPI
SAOUHSC_00844	MetN	ABC transporter substrate-binding protein	Phages, Prophages, Transposable elements, Plasmids	Pathogenicity islands	Staphylococcal pathogenicity islands SaPI
SAOUHSC_00350	RpsR	ribosomal protein S18	Phages, Prophages, Transposable elements, Plasmids	Pathogenicity islands	Staphylococcal pathogenicity islands SaPI
SAOUHSC_00353	SAOUHSC_00353	hypothetical protein SAOUHSC_00353	Phages, Prophages, Transposable elements, Plasmids	Pathogenicity islands	Staphylococcal pathogenicity islands SaPI
SAOUHSC_00426	SAOUHSC_00426	ABC transporter, substrate-binding protein, putative	Phages, Prophages, Transposable elements, Plasmids	Pathogenicity islands	Staphylococcal pathogenicity islands SaPI
SAOUHSC_00808	SAOUHSC_00808	putative lipoprotein	Phages, Prophages, Transposable elements, Plasmids	Pathogenicity islands	Staphylococcal pathogenicity islands SaPI
SAOUHSC_02251	SAOUHSC_02251	pathogenicity island protein	Phages, Prophages, Transposable elements, Plasmids	Pathogenicity islands	Staphylococcal pathogenicity islands SaPI
SAOUHSC_00804	SmpB	SsrA-binding protein	Phages, Prophages, Transposable elements, Plasmids	Pathogenicity islands	Staphylococcal pathogenicity islands SaPI
SAOUHSC_00832	AroD	3-dehydroquinate dehydratase, type I	Metabolism of Aromatic Compounds	Peripheral pathways for catabolism of aromatic compounds	Quinate degradation
SAOUHSC_02579	SAOUHSC_02579	FAD binding domain protein	Metabolism of Aromatic Compounds	Peripheral pathways for catabolism of aromatic compounds	Salicylate ester degradation
SAOUHSC_01239	RseP	membrane-associated zinc metalloprotease	Stress Response	Periplasmic Stress	Periplasmic Stress Response
SAOUHSC_02044	SAOUHSC_02044	phage-like protein	Phages, Prophages, Transposable elements	Phages, Prophages	Phage head and packaging
SAOUHSC_02049	SAOUHSC_02049	phage terminase, large subunit, PBSX family	Phages, Prophages, Transposable elements	Phages, Prophages	Phage head and packaging
SAOUHSC_02050	SAOUHSC_02050	terminase small subunit, putative	Phages, Prophages, Transposable elements	Phages, Prophages	Phage head and packaging
SAOUHSC_02197	SAOUHSC_02197	phage terminase, small subunit, putative	Phages, Prophages, Transposable elements	Phages, Prophages	Phage head and packaging
SAOUHSC_02022	SAOUHSC_02022	phage tail fiber protein, putative	Phages, Prophages, Transposable elements, Plasmids	Phages, Prophages	Phage tail fiber proteins
SAOUHSC_01525	SAOUHSC_01525	phage tail tape meausure protein, TP901 family, core region domain protein	Phages, Prophages, Transposable elements, Plasmids	Phages, Prophages	Phage tail proteins 2
SAOUHSC_01528	SAOUHSC_01528	bacteriophage L54a, bacterial Ig-like domain group 2 family protein	Phages, Prophages, Transposable elements, Plasmids	Phages, Prophages	Phage tail proteins 2
SAOUHSC_01529	SAOUHSC_01529	major tail protein	Phages, Prophages, Transposable elements, Plasmids	Phages, Prophages	Phage tail proteins 2
SAOUHSC_02182	SAOUHSC_02182	tail length tape measure protein	Phages, Prophages, Transposable elements, Plasmids	Phages, Prophages	Phage tail proteins 2
SAOUHSC_02185	SAOUHSC_02185	phi PVL orf 13-like protein	Phages, Prophages, Transposable elements, Plasmids	Phages, Prophages	Phage tail proteins 2
SAOUHSC_02051	RinA	int gene activator RinA	Phages, Prophages, Transposable elements, Plasmids	Phages, Prophages	Staphylococcal phi-Mu50B-like prophages
SAOUHSC_02019	SAOUHSC_02019	autolysin	Phages, Prophages, Transposable elements, Plasmids	Phages, Prophages	Staphylococcal phi-Mu50B-like prophages
SAOUHSC_02020	SAOUHSC_02020	holin	Phages, Prophages, Transposable elements, Plasmids	Phages, Prophages	Staphylococcal phi-Mu50B-like prophages
SAOUHSC_02021	SAOUHSC_02021	phi ETA orf 63-like protein	Phages, Prophages, Transposable elements, Plasmids	Phages, Prophages	Staphylococcal phi-Mu50B-like prophages
SAOUHSC_02022	SAOUHSC_02022	phage tail fiber protein, putative	Phages, Prophages, Transposable elements, Plasmids	Phages, Prophages	Staphylococcal phi-Mu50B-like prophages
SAOUHSC_02023	SAOUHSC_02023	bifunctional autolysin precursor	Phages, Prophages, Transposable elements, Plasmids	Phages, Prophages	Staphylococcal phi-Mu50B-like prophages
SAOUHSC_02025	SAOUHSC_02025	phi SLT orf 99-like protein	Phages, Prophages, Transposable elements, Plasmids	Phages, Prophages	Staphylococcal phi-Mu50B-like prophages
SAOUHSC_02026	SAOUHSC_02026	phi ETA orf 58-like protein-related protein	Phages, Prophages, Transposable elements, Plasmids	Phages, Prophages	Staphylococcal phi-Mu50B-like prophages
SAOUHSC_02027	SAOUHSC_02027	SLT orf 129-like protein	Phages, Prophages, Transposable elements, Plasmids	Phages, Prophages	Staphylococcal phi-Mu50B-like prophages
SAOUHSC_02029	SAOUHSC_02029	phi ETA orf 56-like protein	Phages, Prophages, Transposable elements, Plasmids	Phages, Prophages	Staphylococcal phi-Mu50B-like prophages
SAOUHSC_02030	SAOUHSC_02030	phi ETA orf 55-like protein	Phages, Prophages, Transposable elements, Plasmids	Phages, Prophages	Staphylococcal phi-Mu50B-like prophages
SAOUHSC_02031	SAOUHSC_02031	phi ETA orf 54-like protein	Phages, Prophages, Transposable elements, Plasmids	Phages, Prophages	Staphylococcal phi-Mu50B-like prophages
SAOUHSC_02033	SAOUHSC_02033	phage tape measure protein	Phages, Prophages, Transposable elements, Plasmids	Phages, Prophages	Staphylococcal phi-Mu50B-like prophages
SAOUHSC_02034	SAOUHSC_02034	phage-like protein	Phages, Prophages, Transposable elements, Plasmids	Phages, Prophages	Staphylococcal phi-Mu50B-like prophages
SAOUHSC_02035	SAOUHSC_02035	phage-like protein	Phages, Prophages, Transposable elements, Plasmids	Phages, Prophages	Staphylococcal phi-Mu50B-like prophages
SAOUHSC_02036	SAOUHSC_02036	phage structural protein, putative	Phages, Prophages, Transposable elements, Plasmids	Phages, Prophages	Staphylococcal phi-Mu50B-like prophages
SAOUHSC_02037	SAOUHSC_02037	phage-like protein	Phages, Prophages, Transposable elements, Plasmids	Phages, Prophages	Staphylococcal phi-Mu50B-like prophages
SAOUHSC_02038	SAOUHSC_02038	phage protein, HK97 gp10 family	Phages, Prophages, Transposable elements, Plasmids	Phages, Prophages	Staphylococcal phi-Mu50B-like prophages
SAOUHSC_02041	SAOUHSC_02041	phi Mu50B-like protein	Phages, Prophages, Transposable elements, Plasmids	Phages, Prophages	Staphylococcal phi-Mu50B-like prophages
SAOUHSC_02042	SAOUHSC_02042	phi Mu50B-like protein	Phages, Prophages, Transposable elements, Plasmids	Phages, Prophages	Staphylococcal phi-Mu50B-like prophages
SAOUHSC_02043	SAOUHSC_02043	phage head protein, putative	Phages, Prophages, Transposable elements, Plasmids	Phages, Prophages	Staphylococcal phi-Mu50B-like prophages
SAOUHSC_02044	SAOUHSC_02044	phage-like protein	Phages, Prophages, Transposable elements, Plasmids	Phages, Prophages	Staphylococcal phi-Mu50B-like prophages
SAOUHSC_02047	SAOUHSC_02047	phage putative head morphogenesis protein, SPP1 gp7 family domain protein	Phages, Prophages, Transposable elements, Plasmids	Phages, Prophages	Staphylococcal phi-Mu50B-like prophages
SAOUHSC_02048	SAOUHSC_02048	phage portal protein, SPP1 family	Phages, Prophages, Transposable elements, Plasmids	Phages, Prophages	Staphylococcal phi-Mu50B-like prophages
SAOUHSC_02049	SAOUHSC_02049	phage terminase, large subunit, PBSX family	Phages, Prophages, Transposable elements, Plasmids	Phages, Prophages	Staphylococcal phi-Mu50B-like prophages
SAOUHSC_02050	SAOUHSC_02050	terminase small subunit, putative	Phages, Prophages, Transposable elements, Plasmids	Phages, Prophages	Staphylococcal phi-Mu50B-like prophages
SAOUHSC_02053	SAOUHSC_02053	transcriptional activator rinb-related protein	Phages, Prophages, Transposable elements, Plasmids	Phages, Prophages	Staphylococcal phi-Mu50B-like prophages
SAOUHSC_02055	SAOUHSC_02055	hypothetical protein SAOUHSC_02055	Phages, Prophages, Transposable elements, Plasmids	Phages, Prophages	Staphylococcal phi-Mu50B-like prophages
SAOUHSC_02056	SAOUHSC_02056	phage-like protein	Phages, Prophages, Transposable elements, Plasmids	Phages, Prophages	Staphylococcal phi-Mu50B-like prophages
SAOUHSC_02057	SAOUHSC_02057	dUTP pyrophosphatase	Phages, Prophages, Transposable elements, Plasmids	Phages, Prophages	Staphylococcal phi-Mu50B-like prophages
SAOUHSC_02058	SAOUHSC_02058	ETA orf 33-like protein	Phages, Prophages, Transposable elements, Plasmids	Phages, Prophages	Staphylococcal phi-Mu50B-like prophages
SAOUHSC_02059	SAOUHSC_02059	phi PVL orf 52-like protein	Phages, Prophages, Transposable elements, Plasmids	Phages, Prophages	Staphylococcal phi-Mu50B-like prophages
SAOUHSC_02060	SAOUHSC_02060	phi PVL orf 51-like protein	Phages, Prophages, Transposable elements, Plasmids	Phages, Prophages	Staphylococcal phi-Mu50B-like prophages
SAOUHSC_02061	SAOUHSC_02061	phi PVL orf 50-like protein	Phages, Prophages, Transposable elements, Plasmids	Phages, Prophages	Staphylococcal phi-Mu50B-like prophages
SAOUHSC_02062	SAOUHSC_02062	helix-turn-helix DNA binding protein	Phages, Prophages, Transposable elements, Plasmids	Phages, Prophages	Staphylococcal phi-Mu50B-like prophages
SAOUHSC_02063	SAOUHSC_02063	PV83 orf 23-like protein-related protein	Phages, Prophages, Transposable elements, Plasmids	Phages, Prophages	Staphylococcal phi-Mu50B-like prophages
SAOUHSC_02064	SAOUHSC_02064	phi ETA orf 25-like protein	Phages, Prophages, Transposable elements, Plasmids	Phages, Prophages	Staphylococcal phi-Mu50B-like prophages
SAOUHSC_02065	SAOUHSC_02065	phage-like protein	Phages, Prophages, Transposable elements, Plasmids	Phages, Prophages	Staphylococcal phi-Mu50B-like prophages
SAOUHSC_02067	SAOUHSC_02067	bacteriophage L54a, DnaB-like helicase family protein	Phages, Prophages, Transposable elements, Plasmids	Phages, Prophages	Staphylococcal phi-Mu50B-like prophages
SAOUHSC_02068	SAOUHSC_02068	phage protein	Phages, Prophages, Transposable elements, Plasmids	Phages, Prophages	Staphylococcal phi-Mu50B-like prophages
SAOUHSC_02069	SAOUHSC_02069	phi PV83 orf 20-like protein	Phages, Prophages, Transposable elements, Plasmids	Phages, Prophages	Staphylococcal phi-Mu50B-like prophages
SAOUHSC_02070	SAOUHSC_02070	phi PV83 orf 19-like protein	Phages, Prophages, Transposable elements, Plasmids	Phages, Prophages	Staphylococcal phi-Mu50B-like prophages
SAOUHSC_02071	SAOUHSC_02071	single-strand DNA-binding protein, putative	Phages, Prophages, Transposable elements, Plasmids	Phages, Prophages	Staphylococcal phi-Mu50B-like prophages
SAOUHSC_02072	SAOUHSC_02072	phi ETA orf 17-like protein	Phages, Prophages, Transposable elements, Plasmids	Phages, Prophages	Staphylococcal phi-Mu50B-like prophages
SAOUHSC_02074	SAOUHSC_02074	phi PVL orf 39-like protein	Phages, Prophages, Transposable elements, Plasmids	Phages, Prophages	Staphylococcal phi-Mu50B-like prophages
SAOUHSC_02077	SAOUHSC_02077	phi PV83 orf 12-like protein-related protein	Phages, Prophages, Transposable elements, Plasmids	Phages, Prophages	Staphylococcal phi-Mu50B-like prophages
SAOUHSC_02078	SAOUHSC_02078	phi PV83 orf 10-like protein	Phages, Prophages, Transposable elements, Plasmids	Phages, Prophages	Staphylococcal phi-Mu50B-like prophages
SAOUHSC_02079	SAOUHSC_02079	mobile element-associated protein	Phages, Prophages, Transposable elements, Plasmids	Phages, Prophages	Staphylococcal phi-Mu50B-like prophages
SAOUHSC_02080	SAOUHSC_02080	bacteriophage L54a, antirepressor, putative	Phages, Prophages, Transposable elements, Plasmids	Phages, Prophages	Staphylococcal phi-Mu50B-like prophages
SAOUHSC_02083	SAOUHSC_02083	bacteriophage L54a, Cro-related protein	Phages, Prophages, Transposable elements, Plasmids	Phages, Prophages	Staphylococcal phi-Mu50B-like prophages
SAOUHSC_02084	SAOUHSC_02084	phage repressor protein, putative	Phages, Prophages, Transposable elements, Plasmids	Phages, Prophages	Staphylococcal phi-Mu50B-like prophages
SAOUHSC_02086	SAOUHSC_02086	PV83 orf 4-like protein-related protein	Phages, Prophages, Transposable elements, Plasmids	Phages, Prophages	Staphylococcal phi-Mu50B-like prophages
SAOUHSC_02087	SAOUHSC_02087	PV83 orf 3-like protein	Phages, Prophages, Transposable elements, Plasmids	Phages, Prophages	Staphylococcal phi-Mu50B-like prophages
SAOUHSC_02088	SAOUHSC_02088	excisionase-related protein	Phages, Prophages, Transposable elements, Plasmids	Phages, Prophages	Staphylococcal phi-Mu50B-like prophages
SAOUHSC_02089	SAOUHSC_02089	integrase, phage family, putative	Phages, Prophages, Transposable elements, Plasmids	Phages, Prophages	Staphylococcal phi-Mu50B-like prophages
SAOUHSC_00851	SufB	ABC transporter-associated protein	Phages, Prophages, Transposable elements, Plasmids	Phages, Prophages	Staphylococcal phi-Mu50B-like prophages
SAOUHSC_00608	Adh1	alcohol dehydrogenase I, putative	Fatty Acids, Lipids, and Isoprenoids	Phospholipids	Glycerolipid and Glycerophospholipid Metabolism in Bacteria
SAOUHSC_00113	AdhE	alcohol dehydrogenase, iron-containing, putative	Fatty Acids, Lipids, and Isoprenoids	Phospholipids	Glycerolipid and Glycerophospholipid Metabolism in Bacteria
SAOUHSC_00132	AldA	aldehyde dehydrogenase, putative	Fatty Acids, Lipids, and Isoprenoids	Phospholipids	Glycerolipid and Glycerophospholipid Metabolism in Bacteria
SAOUHSC_02142	AldH	aldehyde dehydrogenase, putative	Fatty Acids, Lipids, and Isoprenoids	Phospholipids	Glycerolipid and Glycerophospholipid Metabolism in Bacteria
SAOUHSC_01238	CdsA	phosphatidate cytidylyltransferase	Fatty Acids, Lipids, and Isoprenoids	Phospholipids	Glycerolipid and Glycerophospholipid Metabolism in Bacteria
SAOUHSC_01310	Cls1	cardiolipin synthetase, putative	Fatty Acids, Lipids, and Isoprenoids	Phospholipids	Glycerolipid and Glycerophospholipid Metabolism in Bacteria
SAOUHSC_02323	Cls2	cardiolipin synthetase, putative	Fatty Acids, Lipids, and Isoprenoids	Phospholipids	Glycerolipid and Glycerophospholipid Metabolism in Bacteria
SAOUHSC_01671	DgkA	diacylglycerol kinase, putative	Fatty Acids, Lipids, and Isoprenoids	Phospholipids	Glycerolipid and Glycerophospholipid Metabolism in Bacteria
SAOUHSC_01278	GlpD	aerobic glycerol-3-phosphate dehydrogenase	Fatty Acids, Lipids, and Isoprenoids	Phospholipids	Glycerolipid and Glycerophospholipid Metabolism in Bacteria
SAOUHSC_01276	GlpK	glycerol kinase	Fatty Acids, Lipids, and Isoprenoids	Phospholipids	Glycerolipid and Glycerophospholipid Metabolism in Bacteria
SAOUHSC_02723	GlxK	glycerate kinase, putative	Fatty Acids, Lipids, and Isoprenoids	Phospholipids	Glycerolipid and Glycerophospholipid Metabolism in Bacteria
SAOUHSC_01491	GpsA	glycerol-3-phosphate dehydrogenase, NAD-dependent, putative	Fatty Acids, Lipids, and Isoprenoids	Phospholipids	Glycerolipid and Glycerophospholipid Metabolism in Bacteria
SAOUHSC_01201	HmrB	acyl carrier protein	Fatty Acids, Lipids, and Isoprenoids	Phospholipids	Glycerolipid and Glycerophospholipid Metabolism in Bacteria
SAOUHSC_01260	PgsA	CDP-diacylglycerol--glycerol-3-phosphate 3-phosphatidyltransferase	Fatty Acids, Lipids, and Isoprenoids	Phospholipids	Glycerolipid and Glycerophospholipid Metabolism in Bacteria
SAOUHSC_01837	PlsC	1-acyl-sn-glycerol-3-phosphate acyltransferases domain protein	Fatty Acids, Lipids, and Isoprenoids	Phospholipids	Glycerolipid and Glycerophospholipid Metabolism in Bacteria
SAOUHSC_01197	PlsX	fatty acid/phospholipid synthesis protein PlsX	Fatty Acids, Lipids, and Isoprenoids	Phospholipids	Glycerolipid and Glycerophospholipid Metabolism in Bacteria
SAOUHSC_01350	PlsY	acyl-phosphate glycerol 3-phosphate acyltransferase	Fatty Acids, Lipids, and Isoprenoids	Phospholipids	Glycerolipid and Glycerophospholipid Metabolism in Bacteria
SAOUHSC_00756	SAOUHSC_00756	glycerate kinase	Fatty Acids, Lipids, and Isoprenoids	Phospholipids	Glycerolipid and Glycerophospholipid Metabolism in Bacteria
SAOUHSC_01193	SAOUHSC_01193	DAK2 domain-containing protein	Fatty Acids, Lipids, and Isoprenoids	Phospholipids	Glycerolipid and Glycerophospholipid Metabolism in Bacteria
SAOUHSC_02363	SAOUHSC_02363	aldehyde dehydrogenase, putative	Fatty Acids, Lipids, and Isoprenoids	Phospholipids	Glycerolipid and Glycerophospholipid Metabolism in Bacteria
SAOUHSC_02652	YhfP	zinc-binding dehydrogenase	Fatty Acids, Lipids, and Isoprenoids	Phospholipids	Glycerolipid and Glycerophospholipid Metabolism in Bacteria
SAOUHSC_01800	PhoP	two-component response regulator, putative	Phosphorus Metabolism	Phosphorus Metabolism - no subcategory	High affinity phosphate transporter and control of PHO regulon
SAOUHSC_01799	PhoR	Histidine kinase-, DNA gyrase B-, and HSP90-like ATPase domain protein	Phosphorus Metabolism	Phosphorus Metabolism - no subcategory	High affinity phosphate transporter and control of PHO regulon
SAOUHSC_01384	PhoU	PhoU family, putative	Phosphorus Metabolism	Phosphorus Metabolism - no subcategory	High affinity phosphate transporter and control of PHO regulon
SAOUHSC_01386	PstA	phosphate ABC transporter, permease protein, putative	Phosphorus Metabolism	Phosphorus Metabolism - no subcategory	High affinity phosphate transporter and control of PHO regulon
SAOUHSC_01385	PstB	phosphate ABC transporter ATP-binding protein, putative	Phosphorus Metabolism	Phosphorus Metabolism - no subcategory	High affinity phosphate transporter and control of PHO regulon
SAOUHSC_01387	PstC	phosphate ABC transporter permease PstC	Phosphorus Metabolism	Phosphorus Metabolism - no subcategory	High affinity phosphate transporter and control of PHO regulon
SAOUHSC_01389	PstS	phosphate ABC transporter, periplasmic phosphate-binding protein, putative	Phosphorus Metabolism	Phosphorus Metabolism - no subcategory	High affinity phosphate transporter and control of PHO regulon
SAOUHSC_02958	PhoB	alkaline phosphatase III precursor, putative	Phosphorus Metabolism	Phosphorus Metabolism - no subcategory	Phosphate metabolism
SAOUHSC_01673	PhoH	PhoH family phosphate starvation-induced protein	Phosphorus Metabolism	Phosphorus Metabolism - no subcategory	Phosphate metabolism
SAOUHSC_01800	PhoP	two-component response regulator, putative	Phosphorus Metabolism	Phosphorus Metabolism - no subcategory	Phosphate metabolism
SAOUHSC_01799	PhoR	Histidine kinase-, DNA gyrase B-, and HSP90-like ATPase domain protein	Phosphorus Metabolism	Phosphorus Metabolism - no subcategory	Phosphate metabolism
SAOUHSC_01384	PhoU	PhoU family, putative	Phosphorus Metabolism	Phosphorus Metabolism - no subcategory	Phosphate metabolism
SAOUHSC_00670	Pit	phosphate transporter family protein	Phosphorus Metabolism	Phosphorus Metabolism - no subcategory	Phosphate metabolism
SAOUHSC_01837	PlsC	1-acyl-sn-glycerol-3-phosphate acyltransferases domain protein	Phosphorus Metabolism	Phosphorus Metabolism - no subcategory	Phosphate metabolism
SAOUHSC_02140	PpaC	putative manganese-dependent inorganic pyrophosphatase	Phosphorus Metabolism	Phosphorus Metabolism - no subcategory	Phosphate metabolism
SAOUHSC_01386	PstA	phosphate ABC transporter, permease protein, putative	Phosphorus Metabolism	Phosphorus Metabolism - no subcategory	Phosphate metabolism
SAOUHSC_01385	PstB	phosphate ABC transporter ATP-binding protein, putative	Phosphorus Metabolism	Phosphorus Metabolism - no subcategory	Phosphate metabolism
SAOUHSC_01387	PstC	phosphate ABC transporter permease PstC	Phosphorus Metabolism	Phosphorus Metabolism - no subcategory	Phosphate metabolism
SAOUHSC_01389	PstS	phosphate ABC transporter, periplasmic phosphate-binding protein, putative	Phosphorus Metabolism	Phosphorus Metabolism - no subcategory	Phosphate metabolism
SAOUHSC_00060	SAOUHSC_00060	Na/Pi cotransporter family protein	Phosphorus Metabolism	Phosphorus Metabolism - no subcategory	Phosphate metabolism
SAOUHSC_02816	SAOUHSC_02816	DedA family protein	Phosphorus Metabolism	Phosphorus Metabolism - no subcategory	Phosphate metabolism
SAOUHSC_00711	YhdP	hemolysin	Phosphorus Metabolism	Phosphorus Metabolism - no subcategory	Phosphate metabolism
SAOUHSC_01672	YqfG	translation metalloprotein YbeY	Phosphorus Metabolism	Phosphorus Metabolism - no subcategory	Phosphate metabolism
SAOUHSC_01261	CinA	competence-damage inducible protein cinA	Miscellaneous	Plant-Prokaryote comparative genomics	Competence or DNA damage-inducible protein CinA - experimental
SAOUHSC_00220	IspD1	2-C-methyl-D-erythritol 4-phosphate cytidylyltransferase	Miscellaneous	Plant-Prokaryote comparative genomics	Competence or DNA damage-inducible protein CinA - experimental
SAOUHSC_00225	IspD2	2-C-methyl-D-erythritol 4-phosphate cytidylyltransferase	Miscellaneous	Plant-Prokaryote comparative genomics	Competence or DNA damage-inducible protein CinA - experimental
SAOUHSC_00861	LipA	lipoic acid synthetase	Miscellaneous	Plant-Prokaryote comparative genomics	Competence or DNA damage-inducible protein CinA - experimental
SAOUHSC_01260	PgsA	CDP-diacylglycerol--glycerol-3-phosphate 3-phosphatidyltransferase	Miscellaneous	Plant-Prokaryote comparative genomics	Competence or DNA damage-inducible protein CinA - experimental
SAOUHSC_01262	RecA	recombination protein RecA, putative	Miscellaneous	Plant-Prokaryote comparative genomics	Competence or DNA damage-inducible protein CinA - experimental
SAOUHSC_00308	SAOUHSC_00308	lipoate-protein ligase A family protein	Miscellaneous	Plant-Prokaryote comparative genomics	Competence or DNA damage-inducible protein CinA - experimental
SAOUHSC_00804	SmpB	SsrA-binding protein	Miscellaneous	Plant-Prokaryote comparative genomics	Competence or DNA damage-inducible protein CinA - experimental
SAOUHSC_00963	YhfJ	lipoyltransferase and lipoate-protein ligase, putative	Miscellaneous	Plant-Prokaryote comparative genomics	Competence or DNA damage-inducible protein CinA - experimental
SAOUHSC_00510	CysE	serine acetyltransferase, putative	Miscellaneous	Plant-Prokaryote comparative genomics	Conserved gene cluster possibly involved in RNA metabolism
SAOUHSC_00511	CysS	cysteinyl-tRNA synthetase	Miscellaneous	Plant-Prokaryote comparative genomics	Conserved gene cluster possibly involved in RNA metabolism
SAOUHSC_00512	MrnC	ribonuclease III	Miscellaneous	Plant-Prokaryote comparative genomics	Conserved gene cluster possibly involved in RNA metabolism
SAOUHSC_00513	RlmB	RNA methyltransferase	Miscellaneous	Plant-Prokaryote comparative genomics	Conserved gene cluster possibly involved in RNA metabolism
SAOUHSC_00515	SAOUHSC_00515	RNA polymerase sigma factor sigW	Miscellaneous	Plant-Prokaryote comparative genomics	Conserved gene cluster possibly involved in RNA metabolism
SAOUHSC_00514	YacP	YacP	Miscellaneous	Plant-Prokaryote comparative genomics	Conserved gene cluster possibly involved in RNA metabolism
SAOUHSC_00109	RepC1	replication initiation protein, putative	Phages, Prophages, Transposable elements, Plasmids	Plasmid related functions	Rolling-circle replication
SAOUHSC_00110	RepC2	truncated replication initiation protein, putative	Phages, Prophages, Transposable elements, Plasmids	Plasmid related functions	Rolling-circle replication
SAOUHSC_00176	SAOUHSC_00176	bacterial extracellular solute-binding protein, putative	Carbohydrates	Polysaccharides	Alpha-Amylase locus in Streptocococcus
SAOUHSC_02627	SAOUHSC_02627	esterase	Carbohydrates	Polysaccharides	Alpha-Amylase locus in Streptocococcus
SAOUHSC_01016	PurN	phosphoribosylglycinamide formyltransferase, putative	Potassium metabolism	Potassium metabolism - no subcategory	Glutathione-regulated potassium-efflux system and associated functions
SAOUHSC_00107	SAOUHSC_00107	5' nucleotidase family protein	Potassium metabolism	Potassium metabolism - no subcategory	Glutathione-regulated potassium-efflux system and associated functions
SAOUHSC_00133	SAOUHSC_00133	cation efflux family protein	Potassium metabolism	Potassium metabolism - no subcategory	Glutathione-regulated potassium-efflux system and associated functions
SAOUHSC_00960	SAOUHSC_00960	5' nucleotidase family protein	Potassium metabolism	Potassium metabolism - no subcategory	Glutathione-regulated potassium-efflux system and associated functions
SAOUHSC_01034	SAOUHSC_01034	TrkA potassium uptake family protein	Potassium metabolism	Potassium metabolism - no subcategory	Glutathione-regulated potassium-efflux system and associated functions
SAOUHSC_01630	SAOUHSC_01630	rhodanese-like domain-containing protein	Potassium metabolism	Potassium metabolism - no subcategory	Glutathione-regulated potassium-efflux system and associated functions
SAOUHSC_01644	SAOUHSC_01644	metallo-beta-lactamase superfamily protein	Potassium metabolism	Potassium metabolism - no subcategory	Glutathione-regulated potassium-efflux system and associated functions
SAOUHSC_01874	SAOUHSC_01874	rhodanese-like domain-containing protein	Potassium metabolism	Potassium metabolism - no subcategory	Glutathione-regulated potassium-efflux system and associated functions
SAOUHSC_02704	YdbO	cation efflux family protein	Potassium metabolism	Potassium metabolism - no subcategory	Glutathione-regulated potassium-efflux system and associated functions
SAOUHSC_00959	SAOUHSC_00959	sodium transport family protein	Potassium metabolism	Potassium metabolism - no subcategory	Hyperosmotic potassium uptake
SAOUHSC_01034	SAOUHSC_01034	TrkA potassium uptake family protein	Potassium metabolism	Potassium metabolism - no subcategory	Hyperosmotic potassium uptake
SAOUHSC_02247	SAOUHSC_02247	cation transport protein, putative	Potassium metabolism	Potassium metabolism - no subcategory	Hyperosmotic potassium uptake
SAOUHSC_02312	KdpA	potassium-transporting ATPase, A subunit	Potassium metabolism	Potassium metabolism - no subcategory	Potassium homeostasis
SAOUHSC_02311	KdpB	potassium-translocating P-type ATPase, B subunit, putative	Potassium metabolism	Potassium metabolism - no subcategory	Potassium homeostasis
SAOUHSC_02310	KdpC	potassium-transporting ATPase, C subunit	Potassium metabolism	Potassium metabolism - no subcategory	Potassium homeostasis
SAOUHSC_02314	KdpD	sensor protein KdpD, putative	Potassium metabolism	Potassium metabolism - no subcategory	Potassium homeostasis
SAOUHSC_00344	SAOUHSC_00344	MscS family small conductance mechanosensitive ion channel	Potassium metabolism	Potassium metabolism - no subcategory	Potassium homeostasis
SAOUHSC_01034	SAOUHSC_01034	TrkA potassium uptake family protein	Potassium metabolism	Potassium metabolism - no subcategory	Potassium homeostasis
SAOUHSC_02247	SAOUHSC_02247	cation transport protein, putative	Potassium metabolism	Potassium metabolism - no subcategory	Potassium homeostasis
SAOUHSC_01585	SrrB	staphylococcal respiratory response protein SrrB, putative	Potassium metabolism	Potassium metabolism - no subcategory	Potassium homeostasis
SAOUHSC_02304	MazE	antitoxin mazE	Regulation and Cell signaling	Programmed Cell Death and Toxin-antitoxin Systems	MazEF toxin-antitoxing (programmed cell death) system
SAOUHSC_02303	MazF	PemK family protein	Regulation and Cell signaling	Programmed Cell Death and Toxin-antitoxin Systems	MazEF toxin-antitoxing (programmed cell death) system
SAOUHSC_02467	BudA1	alpha-acetolactate decarboxylase	Regulation and Cell signaling	Programmed Cell Death and Toxin-antitoxin Systems	Murein hydrolase regulation and cell death
SAOUHSC_02921	BudA2	alpha-acetolactate decarboxylase	Regulation and Cell signaling	Programmed Cell Death and Toxin-antitoxin Systems	Murein hydrolase regulation and cell death
SAOUHSC_02468	BudB	acetolactate synthase, putative	Regulation and Cell signaling	Programmed Cell Death and Toxin-antitoxin Systems	Murein hydrolase regulation and cell death
SAOUHSC_01670	Cdd	cytidine deaminase	Regulation and Cell signaling	Programmed Cell Death and Toxin-antitoxin Systems	Murein hydrolase regulation and cell death
SAOUHSC_02851	CidA	51 LrgA family protein	Regulation and Cell signaling	Programmed Cell Death and Toxin-antitoxin Systems	Murein hydrolase regulation and cell death
SAOUHSC_02850	CidB	TIGR00659 family protein	Regulation and Cell signaling	Programmed Cell Death and Toxin-antitoxin Systems	Murein hydrolase regulation and cell death
SAOUHSC_02849	CidC	pyruvate oxidase, putative	Regulation and Cell signaling	Programmed Cell Death and Toxin-antitoxin Systems	Murein hydrolase regulation and cell death
SAOUHSC_00232	LrgA	murein hydrolase regulator LrgA	Regulation and Cell signaling	Programmed Cell Death and Toxin-antitoxin Systems	Murein hydrolase regulation and cell death
SAOUHSC_00233	LrgB	holin-like protein LrgB, putative	Regulation and Cell signaling	Programmed Cell Death and Toxin-antitoxin Systems	Murein hydrolase regulation and cell death
SAOUHSC_00231	LytR	two-component response regulator, putative	Regulation and Cell signaling	Programmed Cell Death and Toxin-antitoxin Systems	Murein hydrolase regulation and cell death
SAOUHSC_00230	LytS	two-component sensor histidine kinase, putative	Regulation and Cell signaling	Programmed Cell Death and Toxin-antitoxin Systems	Murein hydrolase regulation and cell death
SAOUHSC_02466	SAOUHSC_02466	truncated MHC class II analog protein	Regulation and Cell signaling	Programmed Cell Death and Toxin-antitoxin Systems	Murein hydrolase regulation and cell death
SAOUHSC_02852	SAOUHSC_02852	LysR family transcriptional regulator	Regulation and Cell signaling	Programmed Cell Death and Toxin-antitoxin Systems	Murein hydrolase regulation and cell death
SAOUHSC_00801	SecG	preprotein translocase, SecG subunit	Regulation and Cell signaling	Programmed Cell Death and Toxin-antitoxin Systems	Murein hydrolase regulation and cell death
SAOUHSC_02304	MazE	antitoxin mazE	Regulation and Cell signaling	Programmed Cell Death and Toxin-antitoxin Systems	Phd-Doc, YdcE-YdcD toxin-antitoxin (programmed cell death) systems
SAOUHSC_02303	MazF	PemK family protein	Regulation and Cell signaling	Programmed Cell Death and Toxin-antitoxin Systems	Phd-Doc, YdcE-YdcD toxin-antitoxin (programmed cell death) systems
SAOUHSC_01597	ProC	pyrroline-5-carboxylate reductase	Amino Acids and Derivatives	Proline and 4-hydroxyproline	A Hypothetical Protein Related to Proline Metabolism
SAOUHSC_01153	YlmE	YggS family pyridoxal phosphate enzyme	Amino Acids and Derivatives	Proline and 4-hydroxyproline	A Hypothetical Protein Related to Proline Metabolism
SAOUHSC_02409	Arg	arginase	Amino Acids and Derivatives	Proline and 4-hydroxyproline	Proline biosynthesis (for review)
SAOUHSC_00147	ArgB	acetylglutamate kinase, putative	Amino Acids and Derivatives	Proline and 4-hydroxyproline	Proline biosynthesis (for review)
SAOUHSC_00149	ArgC	N-acetylglutamate gamma-semialdehyde dehydrogenase, putative	Amino Acids and Derivatives	Proline and 4-hydroxyproline	Proline biosynthesis (for review)
SAOUHSC_00899	ArgG	argininosuccinate synthase	Amino Acids and Derivatives	Proline and 4-hydroxyproline	Proline biosynthesis (for review)
SAOUHSC_00898	ArgH	argininosuccinate lyase	Amino Acids and Derivatives	Proline and 4-hydroxyproline	Proline biosynthesis (for review)
SAOUHSC_00148	ArgJ	glutamate N-acetyltransferase/amino-acid acetyltransferase	Amino Acids and Derivatives	Proline and 4-hydroxyproline	Proline biosynthesis (for review)
SAOUHSC_01597	ProC	pyrroline-5-carboxylate reductase	Amino Acids and Derivatives	Proline and 4-hydroxyproline	Proline biosynthesis (for review)
SAOUHSC_02119	PutP	proline uptake protein	Amino Acids and Derivatives	Proline and 4-hydroxyproline	Proline biosynthesis (for review)
SAOUHSC_02869	RocA	delta-1-pyrroline-5-carboxylate dehydrogenase, putative	Amino Acids and Derivatives	Proline and 4-hydroxyproline	Proline biosynthesis (for review)
SAOUHSC_00894	RocD	ornithine aminotransferase, putative	Amino Acids and Derivatives	Proline and 4-hydroxyproline	Proline biosynthesis (for review)
SAOUHSC_00161	SAOUHSC_00161	hypothetical protein SAOUHSC_00161	Amino Acids and Derivatives	Proline and 4-hydroxyproline	Proline biosynthesis (for review)
SAOUHSC_00076	SbnB	ornithine cyclodeaminase, putative	Amino Acids and Derivatives	Proline and 4-hydroxyproline	Proline biosynthesis (for review)
SAOUHSC_01597	ProC	pyrroline-5-carboxylate reductase	Amino Acids and Derivatives	Proline and 4-hydroxyproline	Proline Synthesis
SAOUHSC_00064	NorG	GntR family transcriptional regulator	Amino Acids and Derivatives	Proline and 4-hydroxyproline	Proline, 4-hydroxyproline uptake and utilization
SAOUHSC_01597	ProC	pyrroline-5-carboxylate reductase	Amino Acids and Derivatives	Proline and 4-hydroxyproline	Proline, 4-hydroxyproline uptake and utilization
SAOUHSC_00556	ProP	proline/betaine transporter, putative	Amino Acids and Derivatives	Proline and 4-hydroxyproline	Proline, 4-hydroxyproline uptake and utilization
SAOUHSC_02119	PutP	proline uptake protein	Amino Acids and Derivatives	Proline and 4-hydroxyproline	Proline, 4-hydroxyproline uptake and utilization
SAOUHSC_02869	RocA	delta-1-pyrroline-5-carboxylate dehydrogenase, putative	Amino Acids and Derivatives	Proline and 4-hydroxyproline	Proline, 4-hydroxyproline uptake and utilization
SAOUHSC_01884	SAOUHSC_01884	proline dehydrogenase	Amino Acids and Derivatives	Proline and 4-hydroxyproline	Proline, 4-hydroxyproline uptake and utilization
SAOUHSC_02158	SAOUHSC_02158	aminotransferase, class I/II	Amino Acids and Derivatives	Proline and 4-hydroxyproline	Proline, 4-hydroxyproline uptake and utilization
SAOUHSC_00076	SbnB	ornithine cyclodeaminase, putative	Amino Acids and Derivatives	Proline and 4-hydroxyproline	Proline, 4-hydroxyproline uptake and utilization
SAOUHSC_01695	YqeL	iojap family protein	Amino Acids and Derivatives	Proline and 4-hydroxyproline	Proline, 4-hydroxyproline uptake and utilization
SAOUHSC_00767	YvyD	ribosomal subunit interface protein	Protein Metabolism	Protein biosynthesis	Ribosome activity modulation
SAOUHSC_00464	KsgA	dimethyladenosine transferase	Protein Metabolism	Protein biosynthesis	Ribosome biogenesis bacterial
SAOUHSC_00027	OrfX	rRNA large subunit methyltransferase	Protein Metabolism	Protein biosynthesis	Ribosome biogenesis bacterial
SAOUHSC_01681	PrmA	ribosomal protein L11 methyltransferase	Protein Metabolism	Protein biosynthesis	Ribosome biogenesis bacterial
SAOUHSC_02278	RimI	ribosomal-protein-alanine acetyltransferase	Protein Metabolism	Protein biosynthesis	Ribosome biogenesis bacterial
SAOUHSC_01209	RimM	16S rRNA-processing protein RimM	Protein Metabolism	Protein biosynthesis	Ribosome biogenesis bacterial
SAOUHSC_00944	RluA1	ribosomal large subunit pseudouridine synthase D	Protein Metabolism	Protein biosynthesis	Ribosome biogenesis bacterial
SAOUHSC_01163	RluD	ribosomal large subunit pseudouridine synthase D	Protein Metabolism	Protein biosynthesis	Ribosome biogenesis bacterial
SAOUHSC_00463	RnmV	primase-related protein	Protein Metabolism	Protein biosynthesis	Ribosome biogenesis bacterial
SAOUHSC_01026	SAOUHSC_01026	SAM-dependent methyltransferase	Protein Metabolism	Protein biosynthesis	Ribosome biogenesis bacterial
SAOUHSC_01982	SAOUHSC_01982	ribosomal large subunit pseudouridine synthase, RluD subfamily, putative	Protein Metabolism	Protein biosynthesis	Ribosome biogenesis bacterial
SAOUHSC_02279	SAOUHSC_02279	glycoprotein endopeptidase	Protein Metabolism	Protein biosynthesis	Ribosome biogenesis bacterial
SAOUHSC_01210	TrmD	tRNA (guanine-N1)-methyltransferase	Protein Metabolism	Protein biosynthesis	Ribosome biogenesis bacterial
SAOUHSC_00324	YdaF	ribosomal-protein-serine acetyltransferase, putative	Protein Metabolism	Protein biosynthesis	Ribosome biogenesis bacterial
SAOUHSC_00519	RplA	ribosomal protein L1	Protein Metabolism	Protein biosynthesis	Ribosome LSU bacterial
SAOUHSC_02509	RplB	ribosomal protein L2	Protein Metabolism	Protein biosynthesis	Ribosome LSU bacterial
SAOUHSC_02512	RplC	ribosomal protein L3, putative	Protein Metabolism	Protein biosynthesis	Ribosome LSU bacterial
SAOUHSC_02511	RplD	50S ribosomal protein L4	Protein Metabolism	Protein biosynthesis	Ribosome LSU bacterial
SAOUHSC_02500	RplE	50S ribosomal protein L5, putative	Protein Metabolism	Protein biosynthesis	Ribosome LSU bacterial
SAOUHSC_02496	RplF	ribosomal protein L6, putative	Protein Metabolism	Protein biosynthesis	Ribosome LSU bacterial
SAOUHSC_00017	RplI	ribosomal protein L9	Protein Metabolism	Protein biosynthesis	Ribosome LSU bacterial
SAOUHSC_00520	RplJ	ribosomal protein L10	Protein Metabolism	Protein biosynthesis	Ribosome LSU bacterial
SAOUHSC_00518	RplK	ribosomal protein L11	Protein Metabolism	Protein biosynthesis	Ribosome LSU bacterial
SAOUHSC_00521	RplL	ribosomal protein L7/L12	Protein Metabolism	Protein biosynthesis	Ribosome LSU bacterial
SAOUHSC_02478	RplM	ribosomal protein L13	Protein Metabolism	Protein biosynthesis	Ribosome LSU bacterial
SAOUHSC_02502	RplN	ribosomal protein L14	Protein Metabolism	Protein biosynthesis	Ribosome LSU bacterial
SAOUHSC_02492	RplO	ribosomal protein L15	Protein Metabolism	Protein biosynthesis	Ribosome LSU bacterial
SAOUHSC_02505	RplP	ribosomal protein L16	Protein Metabolism	Protein biosynthesis	Ribosome LSU bacterial
SAOUHSC_02484	RplQ	ribosomal protein L17	Protein Metabolism	Protein biosynthesis	Ribosome LSU bacterial
SAOUHSC_02495	RplR	ribosomal protein L18	Protein Metabolism	Protein biosynthesis	Ribosome LSU bacterial
SAOUHSC_01211	RplS	ribosomal protein L19	Protein Metabolism	Protein biosynthesis	Ribosome LSU bacterial
SAOUHSC_01784	RplT	ribosomal protein L20	Protein Metabolism	Protein biosynthesis	Ribosome LSU bacterial
SAOUHSC_01757	RplU	ribosomal protein L21	Protein Metabolism	Protein biosynthesis	Ribosome LSU bacterial
SAOUHSC_02507	RplV	ribosomal protein L22	Protein Metabolism	Protein biosynthesis	Ribosome LSU bacterial
SAOUHSC_02510	RplW	ribosomal protein L23, putative	Protein Metabolism	Protein biosynthesis	Ribosome LSU bacterial
SAOUHSC_02501	RplX	ribosomal protein L24	Protein Metabolism	Protein biosynthesis	Ribosome LSU bacterial
SAOUHSC_00474	RplY	ribosomal 5S rRNA E-loop binding protein Ctc/L25/TL5	Protein Metabolism	Protein biosynthesis	Ribosome LSU bacterial
SAOUHSC_01755	RpmA	ribosomal protein L27	Protein Metabolism	Protein biosynthesis	Ribosome LSU bacterial
SAOUHSC_01191	RpmB	ribosomal protein L28	Protein Metabolism	Protein biosynthesis	Ribosome LSU bacterial
SAOUHSC_02504	RpmC	ribosomal protein L29	Protein Metabolism	Protein biosynthesis	Ribosome LSU bacterial
SAOUHSC_02493	RpmD	ribosomal protein L30	Protein Metabolism	Protein biosynthesis	Ribosome LSU bacterial
SAOUHSC_02361	RpmE2	ribosomal protein L31	Protein Metabolism	Protein biosynthesis	Ribosome LSU bacterial
SAOUHSC_01078	RpmF	ribosomal protein L32	Protein Metabolism	Protein biosynthesis	Ribosome LSU bacterial
SAOUHSC_01328	RpmG	ribosomal protein L33	Protein Metabolism	Protein biosynthesis	Ribosome LSU bacterial
SAOUHSC_01651	RpmG1	ribosomal protein L33	Protein Metabolism	Protein biosynthesis	Ribosome LSU bacterial
SAOUHSC_03055	RpmH	ribosomal protein L34	Protein Metabolism	Protein biosynthesis	Ribosome LSU bacterial
SAOUHSC_01785	RpmI	ribosomal protein L35	Protein Metabolism	Protein biosynthesis	Ribosome LSU bacterial
SAOUHSC_02488	RpmJ	ribosomal protein L36	Protein Metabolism	Protein biosynthesis	Ribosome LSU bacterial
SAOUHSC_00526	SAOUHSC_00526	putative ribosomal protein L7Ae-like	Protein Metabolism	Protein biosynthesis	Ribosome LSU bacterial
SAOUHSC_01493	RpsA	30S ribosomal protein S1, putative	Protein Metabolism	Protein biosynthesis	Ribosome SSU bacterial
SAOUHSC_01232	RpsB	ribosomal protein S2	Protein Metabolism	Protein biosynthesis	Ribosome SSU bacterial
SAOUHSC_02506	RpsC	ribosomal protein S3	Protein Metabolism	Protein biosynthesis	Ribosome SSU bacterial
SAOUHSC_01829	RpsD	ribosomal protein S4	Protein Metabolism	Protein biosynthesis	Ribosome SSU bacterial
SAOUHSC_02494	RpsE	ribosomal protein S5	Protein Metabolism	Protein biosynthesis	Ribosome SSU bacterial
SAOUHSC_00348	RpsF	ribosomal protein S6	Protein Metabolism	Protein biosynthesis	Ribosome SSU bacterial
SAOUHSC_00528	RpsG	ribosomal protein S7	Protein Metabolism	Protein biosynthesis	Ribosome SSU bacterial
SAOUHSC_02498	RpsH	ribosomal protein S8, putative	Protein Metabolism	Protein biosynthesis	Ribosome SSU bacterial
SAOUHSC_02477	RpsI	ribosomal protein S9, putative	Protein Metabolism	Protein biosynthesis	Ribosome SSU bacterial
SAOUHSC_02486	RpsK	ribosomal protein S11, putative	Protein Metabolism	Protein biosynthesis	Ribosome SSU bacterial
SAOUHSC_00527	RpsL	ribosomal protein S12	Protein Metabolism	Protein biosynthesis	Ribosome SSU bacterial
SAOUHSC_02487	RpsM	30S ribosomal protein S13	Protein Metabolism	Protein biosynthesis	Ribosome SSU bacterial
SAOUHSC_01329	RpsN	ribosomal protein S14p/S29e	Protein Metabolism	Protein biosynthesis	Ribosome SSU bacterial
SAOUHSC_01250	RpsO	ribosomal protein S15	Protein Metabolism	Protein biosynthesis	Ribosome SSU bacterial
SAOUHSC_01208	RpsP	ribosomal protein S16	Protein Metabolism	Protein biosynthesis	Ribosome SSU bacterial
SAOUHSC_02503	RpsQ	30S ribosomal protein S17, putative	Protein Metabolism	Protein biosynthesis	Ribosome SSU bacterial
SAOUHSC_00350	RpsR	ribosomal protein S18	Protein Metabolism	Protein biosynthesis	Ribosome SSU bacterial
SAOUHSC_02508	RpsS	ribosomal protein S19	Protein Metabolism	Protein biosynthesis	Ribosome SSU bacterial
SAOUHSC_01689	RpsT	ribosomal protein S20	Protein Metabolism	Protein biosynthesis	Ribosome SSU bacterial
SAOUHSC_01678	RpsU	ribosomal protein S21	Protein Metabolism	Protein biosynthesis	Ribosome SSU bacterial
SAOUHSC_02499	RpsZ	ribosomal protein S14p/S29e, putative	Protein Metabolism	Protein biosynthesis	Ribosome SSU bacterial
SAOUHSC_00529	FusA	translation elongation factor G	Protein Metabolism	Protein biosynthesis	Translation elongation factor G family
SAOUHSC_01625	Efp	translation elongation factor P	Protein Metabolism	Protein biosynthesis	Translation elongation factors bacterial
SAOUHSC_00529	FusA	translation elongation factor G	Protein Metabolism	Protein biosynthesis	Translation elongation factors bacterial
SAOUHSC_01688	LepA	GTP-binding protein LepA	Protein Metabolism	Protein biosynthesis	Translation elongation factors bacterial
SAOUHSC_01234	Tsf	translation elongation factor Ts	Protein Metabolism	Protein biosynthesis	Translation elongation factors bacterial
SAOUHSC_00530	Tuf	translation elongation factor Tu	Protein Metabolism	Protein biosynthesis	Translation elongation factors bacterial
SAOUHSC_01183	Fmt	methionyl-tRNA formyltransferase	Protein Metabolism	Protein biosynthesis	Translation initiation factors bacterial
SAOUHSC_02489	InfA	translation initiation factor IF-1	Protein Metabolism	Protein biosynthesis	Translation initiation factors bacterial
SAOUHSC_01246	InfB	translation initiation factor IF-2	Protein Metabolism	Protein biosynthesis	Translation initiation factors bacterial
SAOUHSC_01247	RbfA	ribosome-binding factor A	Protein Metabolism	Protein biosynthesis	Translation initiation factors bacterial
SAOUHSC_01038	Def	polypeptide deformylase	Protein Metabolism	Protein biosynthesis	Translation termination factors bacterial
SAOUHSC_01182	Def2	polypeptide deformylase, putative	Protein Metabolism	Protein biosynthesis	Translation termination factors bacterial
SAOUHSC_01236	Frr	ribosome recycling factor	Protein Metabolism	Protein biosynthesis	Translation termination factors bacterial
SAOUHSC_02102	Map	methionine aminopeptidase, type I	Protein Metabolism	Protein biosynthesis	Translation termination factors bacterial
SAOUHSC_02359	PrfA	peptide chain release factor 1	Protein Metabolism	Protein biosynthesis	Translation termination factors bacterial
SAOUHSC_00956	PrfC	peptide chain release factor 3	Protein Metabolism	Protein biosynthesis	Translation termination factors bacterial
SAOUHSC_00475	Pth	peptidyl-tRNA hydrolase	Protein Metabolism	Protein biosynthesis	Translation termination factors bacterial
SAOUHSC_00804	SmpB	SsrA-binding protein	Protein Metabolism	Protein biosynthesis	Translation termination factors bacterial
SAOUHSC_00804	SmpB	SsrA-binding protein	Protein Metabolism	Protein biosynthesis	Trans-translation by stalled ribosomes
SAOUHSC_01722	AlaS	alanyl-tRNA synthetase	Protein Metabolism	Protein biosynthesis	tRNA aminoacylation, Ala
SAOUHSC_00611	ArgS	arginyl-tRNA synthetase	Protein Metabolism	Protein biosynthesis	tRNA aminoacylation, Arg
SAOUHSC_01471	AsnS	asparaginyl-tRNA synthetase,putative	Protein Metabolism	Protein biosynthesis	tRNA aminoacylation, Glu and Gln
SAOUHSC_02117	GatA	glutamyl-tRNA(Gln) amidotransferase, A subunit	Protein Metabolism	Protein biosynthesis	tRNA aminoacylation, Glu and Gln
SAOUHSC_02116	GatB	glutamyl-tRNA(Gln) amidotransferase, B subunit	Protein Metabolism	Protein biosynthesis	tRNA aminoacylation, Glu and Gln
SAOUHSC_02118	GatC	glutamyl-tRNA(Gln) amidotransferase, C subunit	Protein Metabolism	Protein biosynthesis	tRNA aminoacylation, Glu and Gln
SAOUHSC_00509	GltX	glutamyl-tRNA synthetase	Protein Metabolism	Protein biosynthesis	tRNA aminoacylation, Glu and Gln
SAOUHSC_02911	SAOUHSC_02911	hypothetical protein SAOUHSC_02911	Protein Metabolism	Protein biosynthesis	tRNA aminoacylation, Glu and Gln
SAOUHSC_01092	PheS	phenylalanyl-tRNA synthetase, alpha subunit	Protein Metabolism	Protein biosynthesis	tRNA aminoacylation, Phe
SAOUHSC_01093	PheT	phenylalanyl-tRNA synthetase, beta subunit	Protein Metabolism	Protein biosynthesis	tRNA aminoacylation, Phe
SAOUHSC_00009	SerS	seryl-tRNA synthetase	Protein Metabolism	Protein biosynthesis	tRNA aminoacylation, Ser
SAOUHSC_01788	ThrS	threonyl-tRNA synthetase	Protein Metabolism	Protein biosynthesis	tRNA aminoacylation, Thr
SAOUHSC_00933	TrpS	tryptophanyl-tRNA synthetase	Protein Metabolism	Protein biosynthesis	tRNA aminoacylation, Trp
SAOUHSC_01492	EngA	GTP-binding protein EngA	Protein Metabolism	Protein biosynthesis	Universal GTPases
SAOUHSC_01777	EngB	GTP-binding protein	Protein Metabolism	Protein biosynthesis	Universal GTPases
SAOUHSC_01668	Era	GTP-binding protein Era	Protein Metabolism	Protein biosynthesis	Universal GTPases
SAOUHSC_01207	Ffh	signal recognition particle protein	Protein Metabolism	Protein biosynthesis	Universal GTPases
SAOUHSC_01205	FtsY	signal recognition particle-docking protein FtsY	Protein Metabolism	Protein biosynthesis	Universal GTPases
SAOUHSC_00529	FusA	translation elongation factor G	Protein Metabolism	Protein biosynthesis	Universal GTPases
SAOUHSC_01246	InfB	translation initiation factor IF-2	Protein Metabolism	Protein biosynthesis	Universal GTPases
SAOUHSC_01688	LepA	GTP-binding protein LepA	Protein Metabolism	Protein biosynthesis	Universal GTPases
SAOUHSC_01753	ObgE	GTP-binding protein	Protein Metabolism	Protein biosynthesis	Universal GTPases
SAOUHSC_01214	RbgA	ribosomal biogenesis GTPase	Protein Metabolism	Protein biosynthesis	Universal GTPases
SAOUHSC_03053	TrmE	tRNA modification GTPase TrmE	Protein Metabolism	Protein biosynthesis	Universal GTPases
SAOUHSC_00530	Tuf	translation elongation factor Tu	Protein Metabolism	Protein biosynthesis	Universal GTPases
SAOUHSC_01058	TypA	GTP-binding protein TypA, putative	Protein Metabolism	Protein biosynthesis	Universal GTPases
SAOUHSC_01188	YloQ	ribosome small subunit-dependent GTPase A	Protein Metabolism	Protein biosynthesis	Universal GTPases
SAOUHSC_01283	YnbA	GTP-binding protein	Protein Metabolism	Protein biosynthesis	Universal GTPases
SAOUHSC_01700	YqeH	GTP-binding protein YqeH	Protein Metabolism	Protein biosynthesis	Universal GTPases
SAOUHSC_00346	YyaF	GTP-dependent nucleic acid-binding protein EngD	Protein Metabolism	Protein biosynthesis	Universal GTPases
SAOUHSC_00879	AmpA	probable cytosol aminopeptidase	Protein Metabolism	Protein degradation	EC 3.4.11.- Aminopeptidases
SAOUHSC_02092	AmpS	aminopeptidase PepS, putative	Protein Metabolism	Protein degradation	EC 3.4.11.- Aminopeptidases
SAOUHSC_02102	Map	methionine aminopeptidase, type I	Protein Metabolism	Protein degradation	EC 3.4.11.- Aminopeptidases
SAOUHSC_01861	SAOUHSC_01861	glutamyl-aminopeptidase	Protein Metabolism	Protein degradation	EC 3.4.11.- Aminopeptidases
SAOUHSC_00988	SspA	glutamyl endopeptidase precursor, putative	Protein Metabolism	Protein degradation	EC 3.4.21.- Serine endopeptidase
SAOUHSC_00248	LytM	peptidoglycan hydrolase, putative	Protein Metabolism	Protein degradation	EC 3.4.24.- Metalloendopeptidases
SAOUHSC_00790	ClpP	ATP-dependent Clp protease, proteolytic subunit ClpP	Protein Metabolism	Protein degradation	Proteasome bacterial
SAOUHSC_01778	ClpX	ATP-dependent Clp protease, ATP-binding subunit ClpX	Protein Metabolism	Protein degradation	Proteasome bacterial
SAOUHSC_01226	HslU	heat shock protein HslVU, ATPase subunit HslU	Protein Metabolism	Protein degradation	Proteasome bacterial
SAOUHSC_01225	HslV	heat shock protein HslV, putative	Protein Metabolism	Protein degradation	Proteasome bacterial
SAOUHSC_01224	XerC	site-specific recombinase, putative	Protein Metabolism	Protein degradation	Proteasome bacterial
SAOUHSC_01626	PepQ1	proline dipeptidase, putative	Protein Metabolism	Protein degradation	Protein degradation
SAOUHSC_01365	SAOUHSC_01365	glutamyl aminopeptidase	Protein Metabolism	Protein degradation	Protein degradation
SAOUHSC_00912	ClpB	ATP-dependent Clp protease, ATP-binding subunit ClpB	Protein Metabolism	Protein degradation	Proteolysis in bacteria, ATP-dependent
SAOUHSC_00505	ClpC	endopeptidase, putative	Protein Metabolism	Protein degradation	Proteolysis in bacteria, ATP-dependent
SAOUHSC_00790	ClpP	ATP-dependent Clp protease, proteolytic subunit ClpP	Protein Metabolism	Protein degradation	Proteolysis in bacteria, ATP-dependent
SAOUHSC_01778	ClpX	ATP-dependent Clp protease, ATP-binding subunit ClpX	Protein Metabolism	Protein degradation	Proteolysis in bacteria, ATP-dependent
SAOUHSC_01226	HslU	heat shock protein HslVU, ATPase subunit HslU	Protein Metabolism	Protein degradation	Proteolysis in bacteria, ATP-dependent
SAOUHSC_01225	HslV	heat shock protein HslV, putative	Protein Metabolism	Protein degradation	Proteolysis in bacteria, ATP-dependent
SAOUHSC_00503	SAOUHSC_00503	UvrB/uvrC motif domain protein	Protein Metabolism	Protein degradation	Proteolysis in bacteria, ATP-dependent
SAOUHSC_02472	SAOUHSC_02472	ClpA-like protein	Protein Metabolism	Protein degradation	Proteolysis in bacteria, ATP-dependent
SAOUHSC_02254	GroEL	chaperonin, 60 kDa, GrpEL, putative	Protein Metabolism	Protein folding	GroEL GroES
SAOUHSC_02255	GroES	chaperonin, 10 kDa, GroES, putative	Protein Metabolism	Protein folding	GroEL GroES
SAOUHSC_01972	PrsA	protein export protein PrsA, putative	Protein Metabolism	Protein folding	Peptidyl-prolyl cis-trans isomerase
SAOUHSC_00912	ClpB	ATP-dependent Clp protease, ATP-binding subunit ClpB	Protein Metabolism	Protein folding	Protein chaperones
SAOUHSC_01682	DnaJ	DnaJ protein	Protein Metabolism	Protein folding	Protein chaperones
SAOUHSC_01683	DnaK	DNAk protein, putative	Protein Metabolism	Protein folding	Protein chaperones
SAOUHSC_01684	GrpE	co-chaperone GrpE	Protein Metabolism	Protein folding	Protein chaperones
SAOUHSC_02472	SAOUHSC_02472	ClpA-like protein	Protein Metabolism	Protein folding	Protein chaperones
SAOUHSC_00782	Lgt	prolipoprotein diacylglyceryl transferase	Protein Metabolism	Protein processing and modification	Lipoprotein Biosynthesis
SAOUHSC_01162	LspA	lipoprotein signal peptidase	Protein Metabolism	Protein processing and modification	Lipoprotein Biosynthesis
SAOUHSC_01360	MsrA1	peptide methionine sulfoxide reductase	Protein Metabolism	Protein processing and modification	Peptide methionine sulfoxide reductase
SAOUHSC_01432	MsrA2	peptide methionine sulfoxide reductase	Protein Metabolism	Protein processing and modification	Peptide methionine sulfoxide reductase
SAOUHSC_02996	SAOUHSC_02996	peptide methionine sulfoxide reductase, putative	Protein Metabolism	Protein processing and modification	Peptide methionine sulfoxide reductase
SAOUHSC_01431	YppQ	methionine sulfoxide reductase, putative	Protein Metabolism	Protein processing and modification	Peptide methionine sulfoxide reductase
SAOUHSC_01269	MiaB	tRNA-i(6)A37 modification enzyme MiaB	Protein Metabolism	Protein processing and modification	Ribosomal protein S12p Asp methylthiotransferase
SAOUHSC_01679	RimO	tRNA methylthiotransferase YqeV	Protein Metabolism	Protein processing and modification	Ribosomal protein S12p Asp methylthiotransferase
SAOUHSC_00527	RpsL	ribosomal protein S12	Protein Metabolism	Protein processing and modification	Ribosomal protein S12p Asp methylthiotransferase
SAOUHSC_02494	RpsE	ribosomal protein S5	Protein Metabolism	Protein processing and modification	Ribosomal protein S5p acylation
SAOUHSC_00324	YdaF	ribosomal-protein-serine acetyltransferase, putative	Protein Metabolism	Protein processing and modification	Ribosomal protein S5p acylation
SAOUHSC_01162	LspA	lipoprotein signal peptidase	Protein Metabolism	Protein processing and modification	Signal peptidase
SAOUHSC_00902	SpsA	Signal peptidase IA, putative	Protein Metabolism	Protein processing and modification	Signal peptidase
SAOUHSC_00903	SpsB	Signal peptidase IB, putative	Protein Metabolism	Protein processing and modification	Signal peptidase
SAOUHSC_00258	EsaA	virulence protein EsaA	Membrane Transport	Protein secretion system, Type VII	ESAT-6 proteins secretion system in Firmicutes
SAOUHSC_00264	EsaC	virulence protein EsaC	Membrane Transport	Protein secretion system, Type VII	ESAT-6 proteins secretion system in Firmicutes
SAOUHSC_00259	EssA	virulence protein EssA	Membrane Transport	Protein secretion system, Type VII	ESAT-6 proteins secretion system in Firmicutes
SAOUHSC_00261	EssB	virulence protein EssB	Membrane Transport	Protein secretion system, Type VII	ESAT-6 proteins secretion system in Firmicutes
SAOUHSC_00257	SAOUHSC_00257	ESAT-6 family virulence protein	Membrane Transport	Protein secretion system, Type VII	ESAT-6 proteins secretion system in Firmicutes
SAOUHSC_00260	SAOUHSC_00260	hypothetical protein SAOUHSC_00260	Membrane Transport	Protein secretion system, Type VII	ESAT-6 proteins secretion system in Firmicutes
SAOUHSC_00265	SAOUHSC_00265	virulence factor esxB	Membrane Transport	Protein secretion system, Type VII	ESAT-6 proteins secretion system in Firmicutes
SAOUHSC_00266	SAOUHSC_00266	hypothetical protein SAOUHSC_00266	Membrane Transport	Protein secretion system, Type VII	ESAT-6 proteins secretion system in Firmicutes
SAOUHSC_00268	SAOUHSC_00268	ADP-ribosylating toxin	Membrane Transport	Protein secretion system, Type VII	ESAT-6 proteins secretion system in Firmicutes
SAOUHSC_00269	SAOUHSC_00269	hypothetical protein SAOUHSC_00269	Membrane Transport	Protein secretion system, Type VII	ESAT-6 proteins secretion system in Firmicutes
SAOUHSC_00274	SAOUHSC_00274	hypothetical protein SAOUHSC_00274	Membrane Transport	Protein secretion system, Type VII	ESAT-6 proteins secretion system in Firmicutes
SAOUHSC_00275	SAOUHSC_00275	hypothetical protein SAOUHSC_00275	Membrane Transport	Protein secretion system, Type VII	ESAT-6 proteins secretion system in Firmicutes
SAOUHSC_00276	SAOUHSC_00276	hypothetical protein SAOUHSC_00276	Membrane Transport	Protein secretion system, Type VII	ESAT-6 proteins secretion system in Firmicutes
SAOUHSC_00277	SAOUHSC_00277	repetitive hypothetical protein near ESAT cluster	Membrane Transport	Protein secretion system, Type VII	ESAT-6 proteins secretion system in Firmicutes
SAOUHSC_00278	SAOUHSC_00278	hypothetical protein SAOUHSC_00278	Membrane Transport	Protein secretion system, Type VII	ESAT-6 proteins secretion system in Firmicutes
SAOUHSC_02905	SAOUHSC_02905	EsaC protein	Membrane Transport	Protein secretion system, Type VII	ESAT-6 proteins secretion system in Firmicutes
SAOUHSC_00262	YukA	DNA segregation ATPase and related proteins	Membrane Transport	Protein secretion system, Type VII	ESAT-6 proteins secretion system in Firmicutes
SAOUHSC_02988	Asp1	accessory secretory protein Asp1	Membrane Transport	Protein translocation across cytoplasmic membrane	SecY2-SecA2 Specialized Transport System
SAOUHSC_02987	Asp2	accessory secretory protein Asp2	Membrane Transport	Protein translocation across cytoplasmic membrane	SecY2-SecA2 Specialized Transport System
SAOUHSC_02986	Asp3	accessory Sec system protein Asp3	Membrane Transport	Protein translocation across cytoplasmic membrane	SecY2-SecA2 Specialized Transport System
SAOUHSC_02983	SAOUHSC_02983	alpha-glucosyltransferase	Membrane Transport	Protein translocation across cytoplasmic membrane	SecY2-SecA2 Specialized Transport System
SAOUHSC_02984	SAOUHSC_02984	glycosyl transferase, group 1 family protein	Membrane Transport	Protein translocation across cytoplasmic membrane	SecY2-SecA2 Specialized Transport System
SAOUHSC_02985	SecA2	preprotein translocase, SecA subunit, putative	Membrane Transport	Protein translocation across cytoplasmic membrane	SecY2-SecA2 Specialized Transport System
SAOUHSC_02989	SecY2	preprotein translocase subunit SecY	Membrane Transport	Protein translocation across cytoplasmic membrane	SecY2-SecA2 Specialized Transport System
SAOUHSC_00329	TatAY	mttA/Hcf106 family protein-related protein	Membrane Transport	Protein translocation across cytoplasmic membrane	Twin-arginine translocation system
SAOUHSC_00328	TatC	Sec-independent protein translocase TatC	Membrane Transport	Protein translocation across cytoplasmic membrane	Twin-arginine translocation system
SAOUHSC_00472	Prs	ribose-phosphate pyrophosphokinase, putative	Nucleosides and Nucleotides	Purines	De Novo Purine Biosynthesis
SAOUHSC_02126	PurB	adenylosuccinate lyase	Nucleosides and Nucleotides	Purines	De Novo Purine Biosynthesis
SAOUHSC_01010	PurC	phosphoribosylaminoimidazole-succinocarboxamide synthase	Nucleosides and Nucleotides	Purines	De Novo Purine Biosynthesis
SAOUHSC_01018	PurD	phosphoribosylamine-glycine ligase	Nucleosides and Nucleotides	Purines	De Novo Purine Biosynthesis
SAOUHSC_01008	PurE	phosphoribosylaminoimidazole carboxylase, catalytic subunit	Nucleosides and Nucleotides	Purines	De Novo Purine Biosynthesis
SAOUHSC_01014	PurF	amidophosphoribosyltransferase	Nucleosides and Nucleotides	Purines	De Novo Purine Biosynthesis
SAOUHSC_01017	PurH	phosphoribosylaminoimidazolecarboxamide formyltransferase/IMP cyclohydrolase	Nucleosides and Nucleotides	Purines	De Novo Purine Biosynthesis
SAOUHSC_01009	PurK	phosphoribosylaminoimidazole carboxylase, ATPase subunit	Nucleosides and Nucleotides	Purines	De Novo Purine Biosynthesis
SAOUHSC_01013	PurL	phosphoribosylformylglycinamidine synthase II	Nucleosides and Nucleotides	Purines	De Novo Purine Biosynthesis
SAOUHSC_01015	PurM	phosphoribosylformylglycinamidine cyclo-ligase	Nucleosides and Nucleotides	Purines	De Novo Purine Biosynthesis
SAOUHSC_01016	PurN	phosphoribosylglycinamide formyltransferase, putative	Nucleosides and Nucleotides	Purines	De Novo Purine Biosynthesis
SAOUHSC_01012	PurQ	phosphoribosylformylglycinamidine synthase I	Nucleosides and Nucleotides	Purines	De Novo Purine Biosynthesis
SAOUHSC_00467	PurR	pur operon repressor	Nucleosides and Nucleotides	Purines	De Novo Purine Biosynthesis
SAOUHSC_01011	PurS	phosphoribosylformylglycinamidine synthase, PurS protein	Nucleosides and Nucleotides	Purines	De Novo Purine Biosynthesis
SAOUHSC_00468	YabJ	endoribonuclease L-PSP	Nucleosides and Nucleotides	Purines	De Novo Purine Biosynthesis
SAOUHSC_02490	Adk	adenylate kinase, putative	Nucleosides and Nucleotides	Purines	Purine conversions
SAOUHSC_01743	Apt	adenine phosphoribosyltransferase	Nucleosides and Nucleotides	Purines	Purine conversions
SAOUHSC_00539	Dck	deoxynucleoside kinase family protein	Nucleosides and Nucleotides	Purines	Purine conversions
SAOUHSC_00097	DeoD1	purine nucleoside phosphorylase	Nucleosides and Nucleotides	Purines	Purine conversions
SAOUHSC_02380	DeoD2	purine nucleoside phosphorylase	Nucleosides and Nucleotides	Purines	Purine conversions
SAOUHSC_00540	Dgk	deoxynucleoside kinase family protein	Nucleosides and Nucleotides	Purines	Purine conversions
SAOUHSC_01176	Gmk	guanylate kinase	Nucleosides and Nucleotides	Purines	Purine conversions
SAOUHSC_00375	GuaA	GMP synthase, putative	Nucleosides and Nucleotides	Purines	Purine conversions
SAOUHSC_00374	GuaB	inosine-5'-monophosphate dehydrogenase	Nucleosides and Nucleotides	Purines	Purine conversions
SAOUHSC_01330	GuaC	guanosine monophosphate reductase	Nucleosides and Nucleotides	Purines	Purine conversions
SAOUHSC_00485	Hpt	hypoxanthine phosphoribosyltransferase	Nucleosides and Nucleotides	Purines	Purine conversions
SAOUHSC_01485	Ndk	nucleoside diphosphate kinase, putative	Nucleosides and Nucleotides	Purines	Purine conversions
SAOUHSC_00019	PurA	adenylosuccinate synthetase	Nucleosides and Nucleotides	Purines	Purine conversions
SAOUHSC_02126	PurB	adenylosuccinate lyase	Nucleosides and Nucleotides	Purines	Purine conversions
SAOUHSC_00107	SAOUHSC_00107	5' nucleotidase family protein	Nucleosides and Nucleotides	Purines	Purine conversions
SAOUHSC_00211	SAOUHSC_00211	inosine-uridine preferring nucleoside hydrolase	Nucleosides and Nucleotides	Purines	Purine conversions
SAOUHSC_00860	SAOUHSC_00860	5-nucleotidase family protein	Nucleosides and Nucleotides	Purines	Purine conversions
SAOUHSC_00960	SAOUHSC_00960	5' nucleotidase family protein	Nucleosides and Nucleotides	Purines	Purine conversions
SAOUHSC_02553	SAOUHSC_02553	inosine-uridine preferring nucleoside hydrolase	Nucleosides and Nucleotides	Purines	Purine conversions
SAOUHSC_00025	SasH	5'-nucleotidase family protein	Nucleosides and Nucleotides	Purines	Purine conversions
SAOUHSC_00372	Xpt	xanthine phosphoribosyltransferase	Nucleosides and Nucleotides	Purines	Purine conversions
SAOUHSC_00606	YwfO	HD domain-containing protein	Nucleosides and Nucleotides	Purines	Purine conversions
SAOUHSC_00501	NupC2	nucleoside permease NupC	Nucleosides and Nucleotides	Purines	Xanthine Metabolism in Bacteria
SAOUHSC_00373	PbuX	xanthine permease, putative	Nucleosides and Nucleotides	Purines	Xanthine Metabolism in Bacteria
SAOUHSC_02516	SAOUHSC_02516	xanthine/uracil permease family protein	Nucleosides and Nucleotides	Purines	Xanthine Metabolism in Bacteria
SAOUHSC_00372	Xpt	xanthine phosphoribosyltransferase	Nucleosides and Nucleotides	Purines	Xanthine Metabolism in Bacteria
SAOUHSC_00795	GapA	glyceraldehyde-3-phosphate dehydrogenase, type I	Cofactors, Vitamins, Prosthetic Groups, Pigments	Pyridoxine	Pyridoxin (Vitamin B6) Biosynthesis
SAOUHSC_00497	SAOUHSC_00497	GntR family regulatory protein	Cofactors, Vitamins, Prosthetic Groups, Pigments	Pyridoxine	Pyridoxin (Vitamin B6) Biosynthesis
SAOUHSC_01833	SerA	D-3-phosphoglycerate dehydrogenase	Cofactors, Vitamins, Prosthetic Groups, Pigments	Pyridoxine	Pyridoxin (Vitamin B6) Biosynthesis
SAOUHSC_00499	YaaD	pyridoxine biosynthesis protein	Cofactors, Vitamins, Prosthetic Groups, Pigments	Pyridoxine	Pyridoxin (Vitamin B6) Biosynthesis
SAOUHSC_00500	YaaE	glutamine amidotransferase subunit PdxT	Cofactors, Vitamins, Prosthetic Groups, Pigments	Pyridoxine	Pyridoxin (Vitamin B6) Biosynthesis
SAOUHSC_01169	CarA	carbamoyl-phosphate synthase, small subunit	Nucleosides and Nucleotides	Pyrimidines	De Novo Pyrimidine Synthesis
SAOUHSC_01170	CarB	carbamoyl-phosphate synthase, large subunit	Nucleosides and Nucleotides	Pyrimidines	De Novo Pyrimidine Synthesis
SAOUHSC_01166	PyrB	aspartate carbamoyltransferase	Nucleosides and Nucleotides	Pyrimidines	De Novo Pyrimidine Synthesis
SAOUHSC_01168	PyrC	dihydroorotase	Nucleosides and Nucleotides	Pyrimidines	De Novo Pyrimidine Synthesis
SAOUHSC_02909	PyrD	dihydroorotate dehydrogenase	Nucleosides and Nucleotides	Pyrimidines	De Novo Pyrimidine Synthesis
SAOUHSC_01172	PyrE	orotate phosphoribosyltransferase	Nucleosides and Nucleotides	Pyrimidines	De Novo Pyrimidine Synthesis
SAOUHSC_01171	PyrF	orotidine 5'-phosphate decarboxylase	Nucleosides and Nucleotides	Pyrimidines	De Novo Pyrimidine Synthesis
SAOUHSC_01165	PyrP	uracil permease, putative	Nucleosides and Nucleotides	Pyrimidines	De Novo Pyrimidine Synthesis
SAOUHSC_01164	PyrR	PyrR bifunctional protein	Nucleosides and Nucleotides	Pyrimidines	De Novo Pyrimidine Synthesis
SAOUHSC_02353	Upp	uracil phosphoribosyltransferase	Nucleosides and Nucleotides	Pyrimidines	De Novo Pyrimidine Synthesis
SAOUHSC_01670	Cdd	cytidine deaminase	Nucleosides and Nucleotides	Pyrimidines	pyrimidine conversions
SAOUHSC_01496	Cmk	cytidylate kinase	Nucleosides and Nucleotides	Pyrimidines	pyrimidine conversions
SAOUHSC_00097	DeoD1	purine nucleoside phosphorylase	Nucleosides and Nucleotides	Pyrimidines	pyrimidine conversions
SAOUHSC_02380	DeoD2	purine nucleoside phosphorylase	Nucleosides and Nucleotides	Pyrimidines	pyrimidine conversions
SAOUHSC_01485	Ndk	nucleoside diphosphate kinase, putative	Nucleosides and Nucleotides	Pyrimidines	pyrimidine conversions
SAOUHSC_02377	Pdp	pyrimidine nucleoside phosphorylase, putative	Nucleosides and Nucleotides	Pyrimidines	pyrimidine conversions
SAOUHSC_02368	PyrG	CTP synthase	Nucleosides and Nucleotides	Pyrimidines	pyrimidine conversions
SAOUHSC_01164	PyrR	PyrR bifunctional protein	Nucleosides and Nucleotides	Pyrimidines	pyrimidine conversions
SAOUHSC_00107	SAOUHSC_00107	5' nucleotidase family protein	Nucleosides and Nucleotides	Pyrimidines	pyrimidine conversions
SAOUHSC_00960	SAOUHSC_00960	5' nucleotidase family protein	Nucleosides and Nucleotides	Pyrimidines	pyrimidine conversions
SAOUHSC_02654	SAOUHSC_02654	pyridine nucleotide-disulphide oxidoreductase family protein	Nucleosides and Nucleotides	Pyrimidines	pyrimidine conversions
SAOUHSC_00025	SasH	5'-nucleotidase family protein	Nucleosides and Nucleotides	Pyrimidines	pyrimidine conversions
SAOUHSC_02360	Tdk	thymidine kinase, putative	Nucleosides and Nucleotides	Pyrimidines	pyrimidine conversions
SAOUHSC_01435	ThyA	thymidylate synthase, putative	Nucleosides and Nucleotides	Pyrimidines	pyrimidine conversions
SAOUHSC_00451	Tmk	thymidylate kinase	Nucleosides and Nucleotides	Pyrimidines	pyrimidine conversions
SAOUHSC_00785	TrxB	thioredoxin reductase	Nucleosides and Nucleotides	Pyrimidines	pyrimidine conversions
SAOUHSC_01715	Udk	uridine kinase	Nucleosides and Nucleotides	Pyrimidines	pyrimidine conversions
SAOUHSC_02353	Upp	uracil phosphoribosyltransferase	Nucleosides and Nucleotides	Pyrimidines	pyrimidine conversions
SAOUHSC_01499	YpdA	pyridine nucleotide-disulfide oxidoreductase	Nucleosides and Nucleotides	Pyrimidines	pyrimidine conversions
SAOUHSC_00985	MenB	enoyl-CoA hydratase/isomerase family protein, putative	Cofactors, Vitamins, Prosthetic Groups, Pigments	Quinone cofactors	Menaquinone and Phylloquinone Biosynthesis
SAOUHSC_01915	MenC	o-succinylbenzoic acid (OSB) synthetase	Cofactors, Vitamins, Prosthetic Groups, Pigments	Quinone cofactors	Menaquinone and Phylloquinone Biosynthesis
SAOUHSC_00983	MenD	2-succinyl-6-hydroxy-2,4-cyclohexadiene-1-carboxylic acid synthase/2-oxoglutarate decarboxylase	Cofactors, Vitamins, Prosthetic Groups, Pigments	Quinone cofactors	Menaquinone and Phylloquinone Biosynthesis
SAOUHSC_01916	MenE	o-succinylbenzoic acid--coa ligase, putative	Cofactors, Vitamins, Prosthetic Groups, Pigments	Quinone cofactors	Menaquinone and Phylloquinone Biosynthesis
SAOUHSC_00980	SAOUHSC_00980	1,4-dihydroxy-2-naphthoate octaprenyltransferase	Cofactors, Vitamins, Prosthetic Groups, Pigments	Quinone cofactors	Menaquinone and Phylloquinone Biosynthesis
SAOUHSC_00982	SAOUHSC_00982	isochorismate synthase family protein	Cofactors, Vitamins, Prosthetic Groups, Pigments	Quinone cofactors	Menaquinone and Phylloquinone Biosynthesis
SAOUHSC_00984	SAOUHSC_00984	alpha/beta fold family hydrolase	Cofactors, Vitamins, Prosthetic Groups, Pigments	Quinone cofactors	Menaquinone and Phylloquinone Biosynthesis
SAOUHSC_01487	UbiE	menaquinone biosynthesis methyltransferase, putative	Cofactors, Vitamins, Prosthetic Groups, Pigments	Quinone cofactors	Menaquinone and Phylloquinone Biosynthesis
SAOUHSC_00985	MenB	enoyl-CoA hydratase/isomerase family protein, putative	Cofactors, Vitamins, Prosthetic Groups, Pigments	Quinone cofactors	Menaquinone biosynthesis from chorismate via 1,4-dihydroxy-2-naphthoate
SAOUHSC_00983	MenD	2-succinyl-6-hydroxy-2,4-cyclohexadiene-1-carboxylic acid synthase/2-oxoglutarate decarboxylase	Cofactors, Vitamins, Prosthetic Groups, Pigments	Quinone cofactors	Menaquinone biosynthesis from chorismate via 1,4-dihydroxy-2-naphthoate
SAOUHSC_01916	MenE	o-succinylbenzoic acid--coa ligase, putative	Cofactors, Vitamins, Prosthetic Groups, Pigments	Quinone cofactors	Menaquinone biosynthesis from chorismate via 1,4-dihydroxy-2-naphthoate
SAOUHSC_00980	SAOUHSC_00980	1,4-dihydroxy-2-naphthoate octaprenyltransferase	Cofactors, Vitamins, Prosthetic Groups, Pigments	Quinone cofactors	Menaquinone biosynthesis from chorismate via 1,4-dihydroxy-2-naphthoate
SAOUHSC_00982	SAOUHSC_00982	isochorismate synthase family protein	Cofactors, Vitamins, Prosthetic Groups, Pigments	Quinone cofactors	Menaquinone biosynthesis from chorismate via 1,4-dihydroxy-2-naphthoate
SAOUHSC_00984	SAOUHSC_00984	alpha/beta fold family hydrolase	Cofactors, Vitamins, Prosthetic Groups, Pigments	Quinone cofactors	Menaquinone biosynthesis from chorismate via 1,4-dihydroxy-2-naphthoate
SAOUHSC_01487	UbiE	menaquinone biosynthesis methyltransferase, putative	Cofactors, Vitamins, Prosthetic Groups, Pigments	Quinone cofactors	Menaquinone biosynthesis from chorismate via 1,4-dihydroxy-2-naphthoate
SAOUHSC_00994	Atl	bifunctional autolysin precursor, putative	Regulation and Cell signaling	Quorum sensing and biofilm formation	Biofilm formation in Staphylococcus
SAOUHSC_03002	IcaA	intercellular adhesion protein A, putative	Regulation and Cell signaling	Quorum sensing and biofilm formation	Biofilm formation in Staphylococcus
SAOUHSC_03004	IcaB	icaB protein, putative	Regulation and Cell signaling	Quorum sensing and biofilm formation	Biofilm formation in Staphylococcus
SAOUHSC_03005	IcaC	intercellular adhesion protein C, putative	Regulation and Cell signaling	Quorum sensing and biofilm formation	Biofilm formation in Staphylococcus
SAOUHSC_03003	IcaD	intercellular adhesion protein D	Regulation and Cell signaling	Quorum sensing and biofilm formation	Biofilm formation in Staphylococcus
SAOUHSC_03001	IcaR	ica operon transcriptional regulator IcaR, putative	Regulation and Cell signaling	Quorum sensing and biofilm formation	Biofilm formation in Staphylococcus
SAOUHSC_00673	SAOUHSC_00673	AraC family transcriptional regulator	Regulation and Cell signaling	Quorum sensing and biofilm formation	Biofilm formation in Staphylococcus
SAOUHSC_02636	SAOUHSC_02636	transcriptional regulator TcaR	Regulation and Cell signaling	Quorum sensing and biofilm formation	Biofilm formation in Staphylococcus
SAOUHSC_00620	SarA	staphylococcal accessory regulator T, putative	Regulation and Cell signaling	Quorum sensing and biofilm formation	Biofilm formation in Staphylococcus
SAOUHSC_02298	SigB	sigma factor B, putative	Regulation and Cell signaling	Quorum sensing and biofilm formation	Biofilm formation in Staphylococcus
SAOUHSC_02637	TcaR	transcriptional regulator TcaR	Regulation and Cell signaling	Quorum sensing and biofilm formation	Biofilm formation in Staphylococcus
SAOUHSC_01743	Apt	adenine phosphoribosyltransferase	Regulation and Cell signaling	Regulation and Cell signaling - no subcategory	cAMP signaling in bacteria
SAOUHSC_00790	ClpP	ATP-dependent Clp protease, proteolytic subunit ClpP	Regulation and Cell signaling	Regulation and Cell signaling - no subcategory	cAMP signaling in bacteria
SAOUHSC_00940	SAOUHSC_00940	adenylate cyclase	Regulation and Cell signaling	Regulation and Cell signaling - no subcategory	cAMP signaling in bacteria
SAOUHSC_01536	SAOUHSC_01536	scaffolding protease	Regulation and Cell signaling	Regulation and Cell signaling - no subcategory	cAMP signaling in bacteria
SAOUHSC_01635	AroK	shikimate kinase, putative	Regulation and Cell signaling	Regulation and Cell signaling - no subcategory	Cell envelope-associated LytR-CpsA-Psr transcriptional attenuators
SAOUHSC_00994	Atl	bifunctional autolysin precursor, putative	Regulation and Cell signaling	Regulation and Cell signaling - no subcategory	Cell envelope-associated LytR-CpsA-Psr transcriptional attenuators
SAOUHSC_02999	Cap1B	capsular polysaccharide biosynthesis protein Cap5B	Regulation and Cell signaling	Regulation and Cell signaling - no subcategory	Cell envelope-associated LytR-CpsA-Psr transcriptional attenuators
SAOUHSC_02998	Cap1C	capsular polysaccharide biosynthesis protein, Cap5C	Regulation and Cell signaling	Regulation and Cell signaling - no subcategory	Cell envelope-associated LytR-CpsA-Psr transcriptional attenuators
SAOUHSC_00115	CapB	capsular polysaccharide synthesis enzyme Cap5B	Regulation and Cell signaling	Regulation and Cell signaling - no subcategory	Cell envelope-associated LytR-CpsA-Psr transcriptional attenuators
SAOUHSC_00116	CapC	capsular polysaccharide synthesis enzyme Cap8C	Regulation and Cell signaling	Regulation and Cell signaling - no subcategory	Cell envelope-associated LytR-CpsA-Psr transcriptional attenuators
SAOUHSC_00998	FmtA	fmt protein, putative	Regulation and Cell signaling	Regulation and Cell signaling - no subcategory	Cell envelope-associated LytR-CpsA-Psr transcriptional attenuators
SAOUHSC_01359	FmtC	fmtC protein	Regulation and Cell signaling	Regulation and Cell signaling - no subcategory	Cell envelope-associated LytR-CpsA-Psr transcriptional attenuators
SAOUHSC_01361	MsrR	transcriptional regulator, putative	Regulation and Cell signaling	Regulation and Cell signaling - no subcategory	Cell envelope-associated LytR-CpsA-Psr transcriptional attenuators
SAOUHSC_02135	PheA	prephenate dehydratase	Regulation and Cell signaling	Regulation and Cell signaling - no subcategory	Cell envelope-associated LytR-CpsA-Psr transcriptional attenuators
SAOUHSC_00997	SAOUHSC_00997	transcriptional regulator	Regulation and Cell signaling	Regulation and Cell signaling - no subcategory	Cell envelope-associated LytR-CpsA-Psr transcriptional attenuators
SAOUHSC_02583	SAOUHSC_02583	transcriptional regulator, putative	Regulation and Cell signaling	Regulation and Cell signaling - no subcategory	Cell envelope-associated LytR-CpsA-Psr transcriptional attenuators
SAOUHSC_02280	YdiB	hydrolase, P-loop family	Regulation and Cell signaling	Regulation and Cell signaling - no subcategory	Cell envelope-associated LytR-CpsA-Psr transcriptional attenuators
SAOUHSC_00434	GltC	transcriptional regulator, lysR family, putative	Regulation and Cell signaling	Regulation and Cell signaling - no subcategory	DNA-binding regulatory proteins, strays
SAOUHSC_01850	CcpA	catabolite control protein A	Regulation and Cell signaling	Regulation and Cell signaling - no subcategory	HPr catabolite repression system
SAOUHSC_00781	HprK	HPr(Ser) kinase/phosphatase	Regulation and Cell signaling	Regulation and Cell signaling - no subcategory	HPr catabolite repression system
SAOUHSC_01028	PtsH	phosphocarrier protein hpr, putative	Regulation and Cell signaling	Regulation and Cell signaling - no subcategory	HPr catabolite repression system
SAOUHSC_00928	AppA	oligopeptide ABC transporter, substrate-binding protein, putative	Regulation and Cell signaling	Regulation and Cell signaling - no subcategory	Sex pheromones in Enterococcus faecalis and other Firmicutes
SAOUHSC_01486	GerCC	heptaprenyl diphosphate syntase component II, putative	Regulation and Cell signaling	Regulation and Cell signaling - no subcategory	Sex pheromones in Enterococcus faecalis and other Firmicutes
SAOUHSC_01162	LspA	lipoprotein signal peptidase	Regulation and Cell signaling	Regulation and Cell signaling - no subcategory	Sex pheromones in Enterococcus faecalis and other Firmicutes
SAOUHSC_00927	OppA	oligopeptide ABC transporter, substrate-binding protein, putative	Regulation and Cell signaling	Regulation and Cell signaling - no subcategory	Sex pheromones in Enterococcus faecalis and other Firmicutes
SAOUHSC_01239	RseP	membrane-associated zinc metalloprotease	Regulation and Cell signaling	Regulation and Cell signaling - no subcategory	Sex pheromones in Enterococcus faecalis and other Firmicutes
SAOUHSC_00201	SAOUHSC_00201	ABC transporter substrate-binding protein	Regulation and Cell signaling	Regulation and Cell signaling - no subcategory	Sex pheromones in Enterococcus faecalis and other Firmicutes
SAOUHSC_01488	SAOUHSC_01488	heptaprenyl diphosphate synthase subunit 1	Regulation and Cell signaling	Regulation and Cell signaling - no subcategory	Sex pheromones in Enterococcus faecalis and other Firmicutes
SAOUHSC_02121	SAOUHSC_02121	lipoprotein	Regulation and Cell signaling	Regulation and Cell signaling - no subcategory	Sex pheromones in Enterococcus faecalis and other Firmicutes
SAOUHSC_01743	Apt	adenine phosphoribosyltransferase	Regulation and Cell signaling	Regulation and Cell signaling - no subcategory	Stringent Response, (p)ppGpp metabolism
SAOUHSC_01738	HisS	histidyl-tRNA synthetase	Regulation and Cell signaling	Regulation and Cell signaling - no subcategory	Stringent Response, (p)ppGpp metabolism
SAOUHSC_01742	RelA2	GTP pyrophosphokinase	Regulation and Cell signaling	Regulation and Cell signaling - no subcategory	Stringent Response, (p)ppGpp metabolism
SAOUHSC_01741	YrvI	D-tyrosyl-tRNA(Tyr) deacylase	Regulation and Cell signaling	Regulation and Cell signaling - no subcategory	Stringent Response, (p)ppGpp metabolism
SAOUHSC_01893	ArsB	arsenical pump membrane protein subfamily	Virulence, Disease and Defense	Resistance to antibiotics and toxic compounds	Arsenic resistance
SAOUHSC_01894	ArsC	arsenate reductase	Virulence, Disease and Defense	Resistance to antibiotics and toxic compounds	Arsenic resistance
SAOUHSC_01891	ArsR	arsenate operon regulator	Virulence, Disease and Defense	Resistance to antibiotics and toxic compounds	Arsenic resistance
SAOUHSC_00835	YusI	arsenate reductase	Virulence, Disease and Defense	Resistance to antibiotics and toxic compounds	Arsenic resistance
SAOUHSC_02736	Flp	fmtA-like protein	Virulence, Disease and Defense	Resistance to antibiotics and toxic compounds	Beta-lactamase
SAOUHSC_00133	SAOUHSC_00133	cation efflux family protein	Virulence, Disease and Defense	Resistance to antibiotics and toxic compounds	Cobalt-zinc-cadmium resistance
SAOUHSC_01644	SAOUHSC_01644	metallo-beta-lactamase superfamily protein	Virulence, Disease and Defense	Resistance to antibiotics and toxic compounds	Cobalt-zinc-cadmium resistance
SAOUHSC_02461	SAOUHSC_02461	transcriptional regulator, merR family, putative	Virulence, Disease and Defense	Resistance to antibiotics and toxic compounds	Cobalt-zinc-cadmium resistance
SAOUHSC_02810	SAOUHSC_02810	MerR family transcriptional regulator	Virulence, Disease and Defense	Resistance to antibiotics and toxic compounds	Cobalt-zinc-cadmium resistance
SAOUHSC_02704	YdbO	cation efflux family protein	Virulence, Disease and Defense	Resistance to antibiotics and toxic compounds	Cobalt-zinc-cadmium resistance
SAOUHSC_00062	YdfC	integral membrane domain-containing protein	Virulence, Disease and Defense	Resistance to antibiotics and toxic compounds	Cobalt-zinc-cadmium resistance
SAOUHSC_02389	ZitB	cation efflux family protein, putative	Virulence, Disease and Defense	Resistance to antibiotics and toxic compounds	Cobalt-zinc-cadmium resistance
SAOUHSC_02873	CopA	cation-transporting ATPase, E1-E2 family, putative	Virulence, Disease and Defense	Resistance to antibiotics and toxic compounds	Copper homeostasis
SAOUHSC_02609	FosB	fosfomycin resistance protein, putative	Virulence, Disease and Defense	Resistance to antibiotics and toxic compounds	Fosfomycin resistance
SAOUHSC_00581	SAOUHSC_00581	pyridine nucleotide-disulfide oxidoreductase	Virulence, Disease and Defense	Resistance to antibiotics and toxic compounds	Mercuric reductase
SAOUHSC_00581	SAOUHSC_00581	pyridine nucleotide-disulfide oxidoreductase	Virulence, Disease and Defense	Resistance to antibiotics and toxic compounds	Mercury resistance operon
SAOUHSC_00869	DltA	D-alanine-activating enzyme	Virulence, Disease and Defense	Resistance to antibiotics and toxic compounds	Methicillin resistance in Staphylococci
SAOUHSC_00870	DltB	dltB protein, putative	Virulence, Disease and Defense	Resistance to antibiotics and toxic compounds	Methicillin resistance in Staphylococci
SAOUHSC_00871	DltC	D-alanyl carrier protein	Virulence, Disease and Defense	Resistance to antibiotics and toxic compounds	Methicillin resistance in Staphylococci
SAOUHSC_00872	DltD	extramembranal protein	Virulence, Disease and Defense	Resistance to antibiotics and toxic compounds	Methicillin resistance in Staphylococci
SAOUHSC_01373	FemA	methicillin resistance factor, FemA, putative	Virulence, Disease and Defense	Resistance to antibiotics and toxic compounds	Methicillin resistance in Staphylococci
SAOUHSC_01374	FemB	methicillin resistance factor, putative	Virulence, Disease and Defense	Resistance to antibiotics and toxic compounds	Methicillin resistance in Staphylococci
SAOUHSC_02527	FemX	FmhB protein, putative	Virulence, Disease and Defense	Resistance to antibiotics and toxic compounds	Methicillin resistance in Staphylococci
SAOUHSC_02696	FmhA	fmhA protein, putative	Virulence, Disease and Defense	Resistance to antibiotics and toxic compounds	Methicillin resistance in Staphylococci
SAOUHSC_01220	FmhC	endopeptidase resistance protein	Virulence, Disease and Defense	Resistance to antibiotics and toxic compounds	Methicillin resistance in Staphylococci
SAOUHSC_00998	FmtA	fmt protein, putative	Virulence, Disease and Defense	Resistance to antibiotics and toxic compounds	Methicillin resistance in Staphylococci
SAOUHSC_02404	FmtB	truncated FmtB protein	Virulence, Disease and Defense	Resistance to antibiotics and toxic compounds	Methicillin resistance in Staphylococci
SAOUHSC_01359	FmtC	fmtC protein	Virulence, Disease and Defense	Resistance to antibiotics and toxic compounds	Methicillin resistance in Staphylococci
SAOUHSC_02405	GlmM	phosphoglucosamine mutase	Virulence, Disease and Defense	Resistance to antibiotics and toxic compounds	Methicillin resistance in Staphylococci
SAOUHSC_01285	GlnR	glutamine synthetase repressor	Virulence, Disease and Defense	Resistance to antibiotics and toxic compounds	Methicillin resistance in Staphylococci
SAOUHSC_02374	HmrA	aminobenzoyl-glutamate utilization protein B, putative	Virulence, Disease and Defense	Resistance to antibiotics and toxic compounds	Methicillin resistance in Staphylococci
SAOUHSC_01201	HmrB	acyl carrier protein	Virulence, Disease and Defense	Resistance to antibiotics and toxic compounds	Methicillin resistance in Staphylococci
SAOUHSC_00762	Llm	glycosyl transferase, group 4 family protein	Virulence, Disease and Defense	Resistance to antibiotics and toxic compounds	Methicillin resistance in Staphylococci
SAOUHSC_01739	LytH	N-acetylmuramoyl-L-alanine amidase	Virulence, Disease and Defense	Resistance to antibiotics and toxic compounds	Methicillin resistance in Staphylococci
SAOUHSC_00954	MurE	UDP-N-acetylmuramoylalanyl-D-glutamate--2, 6-diaminopimelate ligase	Virulence, Disease and Defense	Resistance to antibiotics and toxic compounds	Methicillin resistance in Staphylococci
SAOUHSC_02317	MurF	UDP-N-acetylmuramoylalanyl-D-glutamyl-2,6-diaminopimelate--D-alanyl-D-alanyl ligase	Virulence, Disease and Defense	Resistance to antibiotics and toxic compounds	Methicillin resistance in Staphylococci
SAOUHSC_01467	Pbp2	penicillin-binding protein 2	Virulence, Disease and Defense	Resistance to antibiotics and toxic compounds	Methicillin resistance in Staphylococci
SAOUHSC_00646	Pbp4	penicillin-binding protein 4, putative	Virulence, Disease and Defense	Resistance to antibiotics and toxic compounds	Methicillin resistance in Staphylococci
SAOUHSC_01979	SAOUHSC_01979	transcriptional regulator	Virulence, Disease and Defense	Resistance to antibiotics and toxic compounds	Methicillin resistance in Staphylococci
SAOUHSC_02298	SigB	sigma factor B, putative	Virulence, Disease and Defense	Resistance to antibiotics and toxic compounds	Methicillin resistance in Staphylococci
SAOUHSC_00315	MepA	MATE efflux family protein	Virulence, Disease and Defense	Resistance to antibiotics and toxic compounds	Multidrug Resistance Efflux Pumps
SAOUHSC_02525	SAOUHSC_02525	AcrB/AcrD/AcrF family protein	Virulence, Disease and Defense	Resistance to antibiotics and toxic compounds	Multidrug Resistance Efflux Pumps
SAOUHSC_02630	SAOUHSC_02630	drug transporter	Virulence, Disease and Defense	Resistance to antibiotics and toxic compounds	Multidrug Resistance, 2-protein version Found in Gram-positive bacteria
SAOUHSC_02631	SAOUHSC_02631	TetR family transcriptional regulator	Virulence, Disease and Defense	Resistance to antibiotics and toxic compounds	Multidrug Resistance, 2-protein version Found in Gram-positive bacteria
SAOUHSC_02629	YhcA	drug resistance transporter, EmrB/QacA subfamily, putative	Virulence, Disease and Defense	Resistance to antibiotics and toxic compounds	Multidrug Resistance, 2-protein version Found in Gram-positive bacteria
SAOUHSC_00006	GyrA	DNA gyrase, A subunit	Virulence, Disease and Defense	Resistance to antibiotics and toxic compounds	Resistance to fluoroquinolones
SAOUHSC_00005	GyrB	DNA gyrase, B subunit	Virulence, Disease and Defense	Resistance to antibiotics and toxic compounds	Resistance to fluoroquinolones
SAOUHSC_01352	ParC	DNA topoisomerase IV, A subunit	Virulence, Disease and Defense	Resistance to antibiotics and toxic compounds	Resistance to fluoroquinolones
SAOUHSC_01351	ParE	DNA topoisomerase IV, B subunit	Virulence, Disease and Defense	Resistance to antibiotics and toxic compounds	Resistance to fluoroquinolones
SAOUHSC_02633	SAOUHSC_02633	tcaB protein	Virulence, Disease and Defense	Resistance to antibiotics and toxic compounds	Teicoplanin-resistance in Staphylococcus
SAOUHSC_02636	SAOUHSC_02636	transcriptional regulator TcaR	Virulence, Disease and Defense	Resistance to antibiotics and toxic compounds	Teicoplanin-resistance in Staphylococcus
SAOUHSC_02635	TcaA	tcaA protein	Virulence, Disease and Defense	Resistance to antibiotics and toxic compounds	Teicoplanin-resistance in Staphylococcus
SAOUHSC_02632	TcaB	teicoplanin resistance protein TcaB	Virulence, Disease and Defense	Resistance to antibiotics and toxic compounds	Teicoplanin-resistance in Staphylococcus
SAOUHSC_02637	TcaR	transcriptional regulator TcaR	Virulence, Disease and Defense	Resistance to antibiotics and toxic compounds	Teicoplanin-resistance in Staphylococcus
SAOUHSC_01347	CitB	aconitate hydratase 1	Respiration	Respiration - no subcategory	Biogenesis of c-type cytochromes
SAOUHSC_01802	CitZ	citrate synthase	Respiration	Respiration - no subcategory	Biogenesis of c-type cytochromes
SAOUHSC_01961	HemH	ferrochelatase	Respiration	Respiration - no subcategory	Biogenesis of c-type cytochromes
SAOUHSC_01065	CtaA	heme A synthase, putative	Respiration	Respiration - no subcategory	Biogenesis of cytochrome c oxidases
SAOUHSC_01066	CtaB	protoheme IX farnesyltransferase	Respiration	Respiration - no subcategory	Biogenesis of cytochrome c oxidases
SAOUHSC_00142	Fdh1	formate dehydrogenase, NAD-dependent, putative	Respiration	Respiration - no subcategory	Formate hydrogenase
SAOUHSC_02550	FdhD	formate dehydrogenase family accessory protein FdhD	Respiration	Respiration - no subcategory	Formate hydrogenase
SAOUHSC_00188	PflA	pyruvate formate-lyase 1 activating enzyme, putative	Respiration	Respiration - no subcategory	Formate hydrogenase
SAOUHSC_00187	PflB	formate acetyltransferase	Respiration	Respiration - no subcategory	Formate hydrogenase
SAOUHSC_02581	SAOUHSC_02581	hypothetical protein SAOUHSC_02581	Respiration	Respiration - no subcategory	Formate hydrogenase
SAOUHSC_02582	SAOUHSC_02582	formate dehydrogenase, alpha subunit, putative	Respiration	Respiration - no subcategory	Formate hydrogenase
SAOUHSC_01504	Fer	ferredoxin, putative	Respiration	Respiration - no subcategory	Soluble cytochromes and functionally related electron carriers
SAOUHSC_01989	YhbA	iron-sulfur cluster-binding protein	Respiration	Respiration - no subcategory	Soluble cytochromes and functionally related electron carriers
SAOUHSC_01887	RibA	riboflavin biosynthesis protein, putative	Cofactors, Vitamins, Prosthetic Groups, Pigments	Riboflavin, FMN, FAD	riboflavin to FAD
SAOUHSC_01888	RibB	riboflavin synthase, alpha subunit	Cofactors, Vitamins, Prosthetic Groups, Pigments	Riboflavin, FMN, FAD	riboflavin to FAD
SAOUHSC_01249	RibC	riboflavin biosynthesis protein RibF	Cofactors, Vitamins, Prosthetic Groups, Pigments	Riboflavin, FMN, FAD	riboflavin to FAD
SAOUHSC_01261	CinA	competence-damage inducible protein cinA	Cofactors, Vitamins, Prosthetic Groups, Pigments	Riboflavin, FMN, FAD	Riboflavin, FMN and FAD metabolism Extended
SAOUHSC_00315	MepA	MATE efflux family protein	Cofactors, Vitamins, Prosthetic Groups, Pigments	Riboflavin, FMN, FAD	Riboflavin, FMN and FAD metabolism Extended
SAOUHSC_01725	MnmA1	tRNA methyl transferase, putative	Cofactors, Vitamins, Prosthetic Groups, Pigments	Riboflavin, FMN, FAD	Riboflavin, FMN and FAD metabolism Extended
SAOUHSC_01726	MnmA2	(5-methylaminomethyl-2-thiouridylate)-methyltransferase	Cofactors, Vitamins, Prosthetic Groups, Pigments	Riboflavin, FMN, FAD	Riboflavin, FMN and FAD metabolism Extended
SAOUHSC_01887	RibA	riboflavin biosynthesis protein, putative	Cofactors, Vitamins, Prosthetic Groups, Pigments	Riboflavin, FMN, FAD	Riboflavin, FMN and FAD metabolism Extended
SAOUHSC_01888	RibB	riboflavin synthase, alpha subunit	Cofactors, Vitamins, Prosthetic Groups, Pigments	Riboflavin, FMN, FAD	Riboflavin, FMN and FAD metabolism Extended
SAOUHSC_01249	RibC	riboflavin biosynthesis protein RibF	Cofactors, Vitamins, Prosthetic Groups, Pigments	Riboflavin, FMN, FAD	Riboflavin, FMN and FAD metabolism Extended
SAOUHSC_01889	RibD	riboflavin biosynthesis protein RibD	Cofactors, Vitamins, Prosthetic Groups, Pigments	Riboflavin, FMN, FAD	Riboflavin, FMN and FAD metabolism Extended
SAOUHSC_01886	RibH	riboflavin synthase, beta subunit	Cofactors, Vitamins, Prosthetic Groups, Pigments	Riboflavin, FMN, FAD	Riboflavin, FMN and FAD metabolism Extended
SAOUHSC_01505	SAOUHSC_01505	membrane protein	Cofactors, Vitamins, Prosthetic Groups, Pigments	Riboflavin, FMN, FAD	Riboflavin, FMN and FAD metabolism Extended
SAOUHSC_02908	SAOUHSC_02908	fructosamine kinase family protein	Cofactors, Vitamins, Prosthetic Groups, Pigments	Riboflavin, FMN, FAD	Riboflavin, FMN and FAD metabolism Extended
SAOUHSC_01248	TruB	tRNA pseudouridine synthase B	Cofactors, Vitamins, Prosthetic Groups, Pigments	Riboflavin, FMN, FAD	Riboflavin, FMN and FAD metabolism Extended
SAOUHSC_02316	CshA	ATP-dependent RNA helicase, DEAD box family, putative	RNA Metabolism	RNA processing and modification	ATP-dependent RNA helicases, bacterial
SAOUHSC_01659	SAOUHSC_01659	DEAD-box ATP dependent DNA helicase	RNA Metabolism	RNA processing and modification	ATP-dependent RNA helicases, bacterial
SAOUHSC_01269	MiaB	tRNA-i(6)A37 modification enzyme MiaB	RNA Metabolism	RNA processing and modification	Methylthiotransferases
SAOUHSC_01679	RimO	tRNA methylthiotransferase YqeV	RNA Metabolism	RNA processing and modification	Methylthiotransferases
SAOUHSC_00891	Ppi	peptidyl-prolyl cis-trans isomerase, cyclophilin-type, putative	RNA Metabolism	RNA processing and modification	Queuosine-Archaeosine Biosynthesis
SAOUHSC_01749	QueA	S-adenosylmethionine:tRNA ribosyltransferase-isomerase	RNA Metabolism	RNA processing and modification	Queuosine-Archaeosine Biosynthesis
SAOUHSC_00721	QueC	aluminum resistance protein	RNA Metabolism	RNA processing and modification	Queuosine-Archaeosine Biosynthesis
SAOUHSC_00720	QueD	6-pyruvoyl tetrahydropterin synthase superfamily, putative	RNA Metabolism	RNA processing and modification	Queuosine-Archaeosine Biosynthesis
SAOUHSC_00719	QueE	radical activating enzyme family protein	RNA Metabolism	RNA processing and modification	Queuosine-Archaeosine Biosynthesis
SAOUHSC_00211	SAOUHSC_00211	inosine-uridine preferring nucleoside hydrolase	RNA Metabolism	RNA processing and modification	Queuosine-Archaeosine Biosynthesis
SAOUHSC_02553	SAOUHSC_02553	inosine-uridine preferring nucleoside hydrolase	RNA Metabolism	RNA processing and modification	Queuosine-Archaeosine Biosynthesis
SAOUHSC_01748	Tgt	queuine tRNA-ribosyltransferase	RNA Metabolism	RNA processing and modification	Queuosine-Archaeosine Biosynthesis
SAOUHSC_00549	YciA	GTP cyclohydrolase	RNA Metabolism	RNA processing and modification	Queuosine-Archaeosine Biosynthesis
SAOUHSC_00062	YdfC	integral membrane domain-containing protein	RNA Metabolism	RNA processing and modification	Queuosine-Archaeosine Biosynthesis
SAOUHSC_01989	YhbA	iron-sulfur cluster-binding protein	RNA Metabolism	RNA processing and modification	Queuosine-Archaeosine Biosynthesis
SAOUHSC_00739	YkvM	7-cyano-7-deazaguanine reductase	RNA Metabolism	RNA processing and modification	Queuosine-Archaeosine Biosynthesis
SAOUHSC_01440	YpdP	putative membrane protein	RNA Metabolism	RNA processing and modification	Queuosine-Archaeosine Biosynthesis
SAOUHSC_01215	RnhB	ribonuclease HII	RNA Metabolism	RNA processing and modification	Ribonuclease H
SAOUHSC_01095	RnhC	ribonuclease HIII	RNA Metabolism	RNA processing and modification	Ribonuclease H
SAOUHSC_01247	RbfA	ribosome-binding factor A	RNA Metabolism	RNA processing and modification	RNA processing and degradation, bacterial
SAOUHSC_01203	Rnc	ribonuclease III, putative	RNA Metabolism	RNA processing and modification	RNA processing and degradation, bacterial
SAOUHSC_00803	Rnr	ribonuclease R, putative	RNA Metabolism	RNA processing and modification	RNA processing and degradation, bacterial
SAOUHSC_01812	SAOUHSC_01812	DHH family protein	RNA Metabolism	RNA processing and modification	RNA processing and degradation, bacterial
SAOUHSC_00951	SAOUHSC_00951	2',5' RNA ligase family protein	RNA Metabolism	RNA processing and modification	RNA processing orphans
SAOUHSC_01474	SAOUHSC_01474	tRNA CCA-pyrophosphorylase	RNA Metabolism	RNA processing and modification	tRNA nucleotidyltransferase
SAOUHSC_01280	MiaA	tRNA delta(2)-isopentenylpyrophosphate transferase	RNA Metabolism	RNA processing and modification	tRNA processing
SAOUHSC_01269	MiaB	tRNA-i(6)A37 modification enzyme MiaB	RNA Metabolism	RNA processing and modification	tRNA processing
SAOUHSC_03054	RnpA	ribonuclease P protein component	RNA Metabolism	RNA processing and modification	tRNA processing
SAOUHSC_01598	Rnz	AtsA/ElaC family protein	RNA Metabolism	RNA processing and modification	tRNA processing
SAOUHSC_00541	TadA	deaminase	RNA Metabolism	RNA processing and modification	tRNA processing
SAOUHSC_00484	TilS	MesJ/Ycf62 family protein	RNA Metabolism	RNA processing and modification	tRNA processing
SAOUHSC_02480	TruA	tRNA pseudouridine synthase A	RNA Metabolism	RNA processing and modification	tRNA processing
SAOUHSC_01248	TruB	tRNA pseudouridine synthase B	RNA Metabolism	RNA processing and modification	tRNA processing
SAOUHSC_02097	YihY	transporter	RNA Metabolism	RNA processing and modification	tRNA processing
SAOUHSC_02277	Gcp	O-sialoglycoprotein endopeptidase, putative	RNA Metabolism	RNA processing and modification	YrdC-YciO
SAOUHSC_02279	SAOUHSC_02279	glycoprotein endopeptidase	RNA Metabolism	RNA processing and modification	YrdC-YciO
SAOUHSC_02305	Alr	alanine racemase	RNA Metabolism	RNA processing and modification	YrdC-YciO-Sua5 and associated protein families
SAOUHSC_01221	DprA	DNA processing protein DprA	RNA Metabolism	RNA processing and modification	YrdC-YciO-Sua5 and associated protein families
SAOUHSC_02277	Gcp	O-sialoglycoprotein endopeptidase, putative	RNA Metabolism	RNA processing and modification	YrdC-YciO-Sua5 and associated protein families
SAOUHSC_02358	PrmC	modification methylase, HemK family, putative	RNA Metabolism	RNA processing and modification	YrdC-YciO-Sua5 and associated protein families
SAOUHSC_02278	RimI	ribosomal-protein-alanine acetyltransferase	RNA Metabolism	RNA processing and modification	YrdC-YciO-Sua5 and associated protein families
SAOUHSC_00915	SAOUHSC_00915	Sua5/YciO/YrdC/YwlC family protein	RNA Metabolism	RNA processing and modification	YrdC-YciO-Sua5 and associated protein families
SAOUHSC_02279	SAOUHSC_02279	glycoprotein endopeptidase	RNA Metabolism	RNA processing and modification	YrdC-YciO-Sua5 and associated protein families
SAOUHSC_02357	SAOUHSC_02357	Sua5/YciO/YrdC/YwlC family protein	RNA Metabolism	RNA processing and modification	YrdC-YciO-Sua5 and associated protein families
SAOUHSC_02280	YdiB	hydrolase, P-loop family	RNA Metabolism	RNA processing and modification	YrdC-YciO-Sua5 and associated protein families
SAOUHSC_00077	SAOUHSC_00077	IucC family siderophore biosynthesis protein	Iron acquisition and metabolism	Siderophores	Siderophore Staphylobactin
SAOUHSC_00078	SAOUHSC_00078	drug transporter	Iron acquisition and metabolism	Siderophores	Siderophore Staphylobactin
SAOUHSC_00079	SAOUHSC_00079	IucA/IucC family siderophore biosynthesis protein	Iron acquisition and metabolism	Siderophores	Siderophore Staphylobactin
SAOUHSC_00080	SAOUHSC_00080	IucC family siderophore biosynthesis protein	Iron acquisition and metabolism	Siderophores	Siderophore Staphylobactin
SAOUHSC_00081	SAOUHSC_00081	aldolase	Iron acquisition and metabolism	Siderophores	Siderophore Staphylobactin
SAOUHSC_00082	SAOUHSC_00082	pyridoxal-dependent decarboxylase	Iron acquisition and metabolism	Siderophores	Siderophore Staphylobactin
SAOUHSC_00083	SAOUHSC_00083	Siderophore staphylobactin biosynthesis protein SbnI	Iron acquisition and metabolism	Siderophores	Siderophore Staphylobactin
SAOUHSC_00075	SbnA	cysteine synthase/cystathionine beta-synthase family protein	Iron acquisition and metabolism	Siderophores	Siderophore Staphylobactin
SAOUHSC_00076	SbnB	ornithine cyclodeaminase, putative	Iron acquisition and metabolism	Siderophores	Siderophore Staphylobactin
SAOUHSC_00074	SirA	periplasmic binding protein, putative	Iron acquisition and metabolism	Siderophores	Siderophore Staphylobactin
SAOUHSC_00072	SirB	lipoprotein, SirB, putative	Iron acquisition and metabolism	Siderophores	Siderophore Staphylobactin
SAOUHSC_00071	SirC	lipoprotein, SirC, putative	Iron acquisition and metabolism	Siderophores	Siderophore Staphylobactin
SAOUHSC_01742	RelA2	GTP pyrophosphokinase	Regulation and Cell signaling	Signal transduction in Eukaryotes	Plastidial (p)ppGpp-mediated response in plants
SAOUHSC_00204	SAOUHSC_00204	Globin domain protein	Stress Response	Stress Response - no subcategory	Bacterial hemoglobins
SAOUHSC_00939	SAOUHSC_00939	globin, protozoan/cyanobacterial family	Stress Response	Stress Response - no subcategory	Bacterial hemoglobins
SAOUHSC_01066	CtaB	protoheme IX farnesyltransferase	Stress Response	Stress Response - no subcategory	Flavohaemoglobin
SAOUHSC_01732	CymR	Rrf2 family protein	Stress Response	Stress Response - no subcategory	Flavohaemoglobin
SAOUHSC_00654	FhuG	ferrichrome ABC transporter (permease), putative	Stress Response	Stress Response - no subcategory	Flavohaemoglobin
SAOUHSC_02354	GlyA	serine hydroxymethyltransferase, putative	Stress Response	Stress Response - no subcategory	Flavohaemoglobin
SAOUHSC_00204	SAOUHSC_00204	Globin domain protein	Stress Response	Stress Response - no subcategory	Flavohaemoglobin
SAOUHSC_00614	SAOUHSC_00614	iron compound ABC transporter permease	Stress Response	Stress Response - no subcategory	Flavohaemoglobin
SAOUHSC_00976	SAOUHSC_00976	iron compound ABC transporter iron compound-binding protein	Stress Response	Stress Response - no subcategory	Flavohaemoglobin
SAOUHSC_01055	SAOUHSC_01055	inositol monophosphatase family protein, putative	Stress Response	Stress Response - no subcategory	Flavohaemoglobin
SAOUHSC_01412	SAOUHSC_01412	von Willebrand factor type A domain protein	Stress Response	Stress Response - no subcategory	Flavohaemoglobin
SAOUHSC_01413	SAOUHSC_01413	CbbQ/NirQ/NorQ/GpvN family protein	Stress Response	Stress Response - no subcategory	Flavohaemoglobin
SAOUHSC_02430	SAOUHSC_02430	ABC transporter periplasmic binding protein, putative	Stress Response	Stress Response - no subcategory	Flavohaemoglobin
SAOUHSC_00229	ScdA	ScdA protein, putative	Stress Response	Stress Response - no subcategory	Flavohaemoglobin
SAOUHSC_00748	YclP	ABC transporter ATP-binding protein	Stress Response	Stress Response - no subcategory	Flavohaemoglobin
SAOUHSC_01281	Hfq	host factor 1 protein, putative	Stress Response	Stress Response - no subcategory	Hfl operon
SAOUHSC_01283	YnbA	GTP-binding protein	Stress Response	Stress Response - no subcategory	Hfl operon
SAOUHSC_02301	RsbU	sigmaB regulation protein RsbU, putative	Stress Response	Stress Response - no subcategory	SigmaB stress responce regulation
SAOUHSC_02300	RsbV	STAS domain, putative	Stress Response	Stress Response - no subcategory	SigmaB stress responce regulation
SAOUHSC_02299	RsbW	anti-sigma B factor, putative	Stress Response	Stress Response - no subcategory	SigmaB stress responce regulation
SAOUHSC_02302	SAOUHSC_02302	sigmaB regulation protein RsbU, putative	Stress Response	Stress Response - no subcategory	SigmaB stress responce regulation
SAOUHSC_02298	SigB	sigma factor B, putative	Stress Response	Stress Response - no subcategory	SigmaB stress responce regulation
SAOUHSC_01814	SAOUHSC_01814	universal stress protein	Stress Response	Stress Response - no subcategory	Universal stress protein family
SAOUHSC_01819	SAOUHSC_01819	universal stress protein	Stress Response	Stress Response - no subcategory	Universal stress protein family
SAOUHSC_01278	GlpD	aerobic glycerol-3-phosphate dehydrogenase	Carbohydrates	Sugar alcohols	Glycerol and Glycerol-3-phosphate Uptake and Utilization
SAOUHSC_01275	GlpF	glycerol uptake facilitator	Carbohydrates	Sugar alcohols	Glycerol and Glycerol-3-phosphate Uptake and Utilization
SAOUHSC_01276	GlpK	glycerol kinase	Carbohydrates	Sugar alcohols	Glycerol and Glycerol-3-phosphate Uptake and Utilization
SAOUHSC_01274	GlpP	glycerol uptake operon antiterminator regulatory protein, putative	Carbohydrates	Sugar alcohols	Glycerol and Glycerol-3-phosphate Uptake and Utilization
SAOUHSC_00897	GlpQ	glycerophosphoryl diester phosphodiesterase	Carbohydrates	Sugar alcohols	Glycerol and Glycerol-3-phosphate Uptake and Utilization
SAOUHSC_00317	GlpT	glycerol-3-phosphate transporter	Carbohydrates	Sugar alcohols	Glycerol and Glycerol-3-phosphate Uptake and Utilization
SAOUHSC_01491	GpsA	glycerol-3-phosphate dehydrogenase, NAD-dependent, putative	Carbohydrates	Sugar alcohols	Glycerol and Glycerol-3-phosphate Uptake and Utilization
SAOUHSC_00190	SAOUHSC_00190	glycerophosphodiester phosphodiesterase	Carbohydrates	Sugar alcohols	Glycerol and Glycerol-3-phosphate Uptake and Utilization
SAOUHSC_01071	SAOUHSC_01071	glycerophosphoryl diester phosphodiesterase, putative	Carbohydrates	Sugar alcohols	Glycerol and Glycerol-3-phosphate Uptake and Utilization
SAOUHSC_01830	SAOUHSC_01830	glycerophosphoryl diester phosphodiesterase	Carbohydrates	Sugar alcohols	Glycerol and Glycerol-3-phosphate Uptake and Utilization
SAOUHSC_00183	UhpT	sugar phosphate antiporter	Carbohydrates	Sugar alcohols	Glycerol and Glycerol-3-phosphate Uptake and Utilization
SAOUHSC_00179	SAOUHSC_00179	Gfo/Idh/MocA family oxidoreductase	Carbohydrates	Sugar alcohols	Inositol catabolism
SAOUHSC_00181	SAOUHSC_00181	sugar phosphate isomerase/epimerase family protein	Carbohydrates	Sugar alcohols	Inositol catabolism
SAOUHSC_02267	Frk	fructokinase, putative	Carbohydrates	Sugar alcohols	Mannitol Utilization
SAOUHSC_00781	HprK	HPr(Ser) kinase/phosphatase	Carbohydrates	Sugar alcohols	Mannitol Utilization
SAOUHSC_02402	MtlA	PTS system, mannitol-specific IIa component, putative	Carbohydrates	Sugar alcohols	Mannitol Utilization
SAOUHSC_02403	MtlD	mannitol-1-phosphate 5-dehydrogenase, putative	Carbohydrates	Sugar alcohols	Mannitol Utilization
SAOUHSC_02400	MtlF	PTS system, mannitol-specific component, putative	Carbohydrates	Sugar alcohols	Mannitol Utilization
SAOUHSC_01028	PtsH	phosphocarrier protein hpr, putative	Carbohydrates	Sugar alcohols	Mannitol Utilization
SAOUHSC_01029	PtsI	phosphoenolpyruvate-protein phosphotransferase	Carbohydrates	Sugar alcohols	Mannitol Utilization
SAOUHSC_02401	SAOUHSC_02401	BglG family transcriptional antiterminator	Carbohydrates	Sugar alcohols	Mannitol Utilization
SAOUHSC_00365	AhpC	alkyl hydroperoxide reductase	Sulfur Metabolism	Sulfur Metabolism - no subcategory	Thioredoxin-disulfide reductase
SAOUHSC_00364	AhpF	alkyl hydroperoxide reductase, subunit F, putative	Sulfur Metabolism	Sulfur Metabolism - no subcategory	Thioredoxin-disulfide reductase
SAOUHSC_01999	SAOUHSC_01999	bacterioferritin comigratory protein	Sulfur Metabolism	Sulfur Metabolism - no subcategory	Thioredoxin-disulfide reductase
SAOUHSC_02654	SAOUHSC_02654	pyridine nucleotide-disulphide oxidoreductase family protein	Sulfur Metabolism	Sulfur Metabolism - no subcategory	Thioredoxin-disulfide reductase
SAOUHSC_01822	Tpx	thiol peroxidase	Sulfur Metabolism	Sulfur Metabolism - no subcategory	Thioredoxin-disulfide reductase
SAOUHSC_00785	TrxB	thioredoxin reductase	Sulfur Metabolism	Sulfur Metabolism - no subcategory	Thioredoxin-disulfide reductase
SAOUHSC_01499	YpdA	pyridine nucleotide-disulfide oxidoreductase	Sulfur Metabolism	Sulfur Metabolism - no subcategory	Thioredoxin-disulfide reductase
SAOUHSC_02945	CysG	siroheme synthase, putative	Cofactors, Vitamins, Prosthetic Groups, Pigments	Tetrapyrroles	Heme and Siroheme Biosynthesis
SAOUHSC_00509	GltX	glutamyl-tRNA synthetase	Cofactors, Vitamins, Prosthetic Groups, Pigments	Tetrapyrroles	Heme and Siroheme Biosynthesis
SAOUHSC_02000	GsaB	glutamate-1-semialdehyde-2,1-aminomutase, putative	Cofactors, Vitamins, Prosthetic Groups, Pigments	Tetrapyrroles	Heme and Siroheme Biosynthesis
SAOUHSC_01776	HemA	glutamyl-tRNA reductase	Cofactors, Vitamins, Prosthetic Groups, Pigments	Tetrapyrroles	Heme and Siroheme Biosynthesis
SAOUHSC_01772	HemB	porphobilinogen synthase	Cofactors, Vitamins, Prosthetic Groups, Pigments	Tetrapyrroles	Heme and Siroheme Biosynthesis
SAOUHSC_01774	HemC	porphobilinogen deaminase	Cofactors, Vitamins, Prosthetic Groups, Pigments	Tetrapyrroles	Heme and Siroheme Biosynthesis
SAOUHSC_01773	HemD	uroporphyrinogen-III synthase, putative	Cofactors, Vitamins, Prosthetic Groups, Pigments	Tetrapyrroles	Heme and Siroheme Biosynthesis
[truncated: 64 more rows]
